# Supplementary material for: Transients drive the demographic dynamics of plant populations in variable environments
Source: J Ecol. 2016 Feb 22;104(2):306–14. doi: 10.1111/1365-2745.12528 (PMC4768644; doi:10.1111/1365-2745.12528)
Supplement: Supplementary file 2 — Appendix S1. Data used in MCMCglmm analyses. [file JEC-104-306-s002.csv]

Species	Population	Type	Mean.Transient	Mean.Vital.Rate	Mean.Prop.Transients	SD.Prop.Transients	Mean.prop.from.sums	Tot.dynamics	Rel.Cont.Transients	Rel.Cont.VR	Cor.Obs.Trans	Cor.Obs.VR	Cor.VR.Trans	No.Matrices	Dim.matrices	Det.lambda	Stochastic.Growth
Abies_concolor	SEGI Conifer	Tree	0.000594629	0.007451975	0.327030597	0.173132261	0.3437	0.020830123	0.809676158	0.904926644	0.89982007	0.951276324	0.721460888	3	5	1.007058216	0.008046604
Abies_concolor	Suwanee Creek	Tree	-0.000551109	0.007223881	0.088739428	0.051287553	0.089857734	0.019767115	0.504354108	0.992754359	0.710178927	0.996370593	0.647674173	3	5	1.006469052	0.006672772
Abies_magnifica	SEGI Conifer	Tree	0.000434601	0.013092055	0.186791806	0.088703045	0.182110086	0.065166981	0.045857271	0.941949972	-0.21414311	0.970541072	-0.443181263	3	5	1.018580086	0.013526656
Abies_magnifica	Tuolumne River Population	Tree	0.000288964	0.007878096	0.579101378	0.257958339	0.644008883	0.022130035	0.992566041	0.81263656	0.996276087	-0.901463565	-0.935427527	3	5	1.009046125	0.008167059
Actaea_spicata	Site A	Herbaceous	0.002871674	-0.037806721	0.603115086	0.246247031	0.616241483	0.226676401	0.647793258	5.81E-05	0.804856048	-0.007619478	-0.59958544	6	6	0.974966028	-0.034935047
Actaea_spicata	Site B	Herbaceous	0.015618875	-0.061254339	0.655132515	0.252579525	0.662097144	0.283982288	0.755456422	0.002384962	0.869169961	-0.048836074	-0.536370275	6	6	0.952578913	-0.045635464
Aechmea_magdalenae	Secondary forest	Herbaceous	-0.005747869	0.183548654	0.145647069	0.131205014	0.16742635	0.22045936	0.028747447	0.572379748	-0.169550722	0.756557828	-0.772733817	3	6	1.19903939	0.177800785
Agrimonia_eupatoria	B	Herbaceous	0.009042439	0.054934017	0.236076792	0.132206053	0.232935788	0.101832859	0.062729861	0.837837549	0.250459301	0.915334665	-0.160604899	4	4	1.069522675	0.063976457
Alliaria_petiolata_	Edward Lowe Foundation	Herbaceous	0.15383264	-0.037623272	0.621804848	0.28470715	0.689366552	0.454006615	0.811945287	0.010896279	0.901080067	0.104385241	-0.337224225	3	3	1.123511911	0.116209367
Alliaria_petiolata_	Farmdale	Herbaceous	-0.056786323	-0.034948566	0.395488928	0.268025598	0.525932845	0.538708452	0.548498515	0.029158749	0.740606856	-0.170759329	-0.788535214	3	3	0.926005464	-0.091734889
Alliaria_petiolata_	Healy Road	Herbaceous	0.006259177	-0.254413609	0.108898486	0.110356484	0.102436706	0.283449213	0.351070973	0.881396305	0.592512424	0.93882709	0.278840364	3	3	0.783573706	-0.248154432
Alliaria_petiolata_	Holland State Park	Herbaceous	-0.084779833	0.1762201	0.549726789	0.259192002	0.482482281	0.415514537	0.065232666	0.146516192	0.255406864	0.382774336	-0.795438231	3	3	1.154329449	0.091440267
Alliaria_petiolata_	Illini Plantations	Herbaceous	0.052108086	-0.058097899	0.532350459	0.280045486	0.558737366	0.444050913	0.647746414	0.308137169	0.804826947	0.555101044	-0.04691083	3	3	1.063664991	-0.005989813
Alliaria_petiolata_	Ives Road	Herbaceous	0.18504008	-0.029212023	0.729559226	0.217505494	0.906800263	0.313434605	0.999985796	0.006272111	0.999992898	-0.079196663	-0.082953139	3	3	1.303352808	0.155828057
Alliaria_petiolata_	Johnson Park	Herbaceous	0.124014696	0.20590214	0.515994186	0.205925015	0.588605681	0.944808012	0.740866325	0.048592587	0.860735921	0.220437263	-0.306791385	3	3	1.471431132	0.329916836
Alliaria_petiolata_	Rose Lake	Herbaceous	0.003296014	-0.2223486	0.336910045	0.272139615	0.256199331	0.298935735	0.39686863	0.848525692	0.629975103	0.921154543	0.278048068	3	3	0.818780009	-0.219052586
Allium_tricoccum	Gatineau Park Quebec	Herbaceous	0.010323756	0.088208912	0.736174171	0.217603921	0.828605988	0.51465574	0.996666272	0.181162969	0.998331745	0.425632434	0.372675076	4	15	1.081053495	0.098532668
Alnus_incana_subsp._rugosa	Old Field alder thicket	Tree	0.00976843	-0.067727683	0.405545671	0.350269706	0.164162057	0.081029682	0.242638767	0.970897369	-0.492583767	0.985341245	-0.633825907	3	5	0.943631864	-0.057959253
Anarrhinum_fruticosum	Crevillente I	Herbaceous	0.021492103	0.100875483	0.265906727	0.248686659	0.242150835	0.1331076	0.051213538	0.474588605	0.226304084	0.688903915	-0.550145834	3	3	1.131343983	0.122367587
Arabis_fecunda	Charleys Gulch	Herbaceous	-0.030224562	-0.014903868	0.46118184	0.276521605	0.570673967	0.306985463	0.682289369	0.083324169	0.826008093	0.288659261	-0.301229507	6	4	0.967121571	-0.045128429
Arabis_fecunda	Lime Gulch	Herbaceous	0.009895881	0.063219177	0.488648224	0.305972541	0.47913332	0.121373049	0.892065275	0.681906584	0.944492072	0.825776352	0.594646677	3	4	1.075699939	0.073115059
Arabis_fecunda	Vipond park	Herbaceous	0.006535872	0.153805226	0.289200835	0.236741322	0.275440352	0.405042272	0.013488049	0.771840527	0.116138062	0.87854455	-0.372395665	4	4	1.223257534	0.160341097
Ardisia_elliptica	Ardisia Thicket	Shrub	-0.00198502	0.04582836	0.571428634	0.322942275	0.570924064	0.108290941	0.847395287	0.134487762	0.920540758	0.366725732	-0.025843854	3	8	1.04688289	0.043843339
Ardisia_elliptica	Forest Edge	Shrub	0.010217885	0.011725607	0.870895836	0.205880014	0.96942593	0.530532583	0.999687685	0.570238413	0.99984383	0.75514132	0.743438007	3	8	1.013392113	0.021943492
Ardisia_elliptica	Hardwood Forest	Shrub	0.040586501	0.064566775	0.561044775	0.292417942	0.707951496	0.221082369	0.992555815	0.537982884	0.996270955	0.733473165	0.672092117	3	8	1.104619587	0.105153277
Ardisia_elliptica	Transitional Forest	Shrub	0.023845153	0.133704981	0.559092924	0.331715653	0.706360188	0.455336694	0.98156775	0.656200961	0.990741011	0.810062319	0.722956749	3	8	1.162118392	0.157550134
Arenaria_bolosii	Puig de Massanella	Herbaceous	-0.006380178	-0.004600172	0.415860554	0.251689852	0.558946181	0.011414656	0.98399366	0.971318756	0.991964546	0.98555505	0.956209474	3	3	0.988704645	-0.01098035
Asarum_canadense	Mature sugar maple canopy A	Herbaceous	-0.000984922	0.038956762	0.368924566	0.238486263	0.404036331	0.094842097	0.200953163	0.242465257	0.448277997	0.492407612	-0.557278474	3	4	1.044423821	0.03797184
Asarum_canadense	Mature sugar maple canopy B	Herbaceous	0.01170246	-0.021161619	0.507575984	0.333965606	0.548646772	0.128104971	0.727063408	0.537294297	0.852680132	0.733003613	0.269645534	3	4	0.992359689	-0.009459158
Asarum_canadense	Trambling aspen canopy A	Herbaceous	-0.013135135	-0.084863762	0.259384162	0.268136488	0.213998788	0.126838657	0.104355567	0.813022645	-0.323041122	0.901677683	-0.700504126	3	4	0.911026423	-0.097998897
Asarum_canadense	Trambling aspen canopy B	Herbaceous	-0.013693952	-0.230847676	0.298884967	0.174721693	0.349468111	0.354859892	0.911545682	0.00077127	0.954749015	0.027771751	-0.27078294	3	4	0.781780925	-0.244541628
Asplenium_adulterinum	Forest 1	Fern	0.002582694	0.025845389	0.49931694	0.22070388	0.5781579	0.078715286	0.887447244	0.670267846	0.942044184	0.818698874	0.57860508	3	4	1.034014393	0.028428083
Asplenium_adulterinum	Forest 2	Fern	-0.004902213	0.025195336	0.491425523	0.205227061	0.542015849	0.146355847	0.894260507	0.809154568	0.945653481	0.899530193	0.708587886	3	4	1.0259637	0.020293123
Asplenium_adulterinum	Open 1	Fern	0.00623016	0.044902127	0.389082764	0.157293803	0.436372098	0.079666261	0.965998363	0.851617186	0.982852157	0.922831071	0.835976525	3	4	1.052588593	0.051132288
Asplenium_adulterinum	Open 3	Fern	0.006499783	0.02766168	0.499690115	0.209651971	0.572633857	0.080824631	0.899626284	0.705511412	0.948486312	0.839947268	0.624751426	3	4	1.034014393	0.034161463
Asplenium_cuneifolium	Forest 1	Fern	0.00341351	0.089799845	0.18730923	0.101772624	0.181732071	0.109743816	0.50585091	0.841434387	0.711231967	0.917297328	0.372491456	3	4	1.096883388	0.093213355
Asplenium_cuneifolium	Forest 2	Fern	-0.005613969	0.048723433	0.561966197	0.318724625	0.454915016	0.114312501	0.671507222	0.792337814	0.819455442	0.890133593	0.468243791	3	4	1.051795072	0.043109463
Asplenium_cuneifolium	Forest 3	Fern	0.005147572	0.056070662	0.293042207	0.266182974	0.195789012	0.082078705	0.18277267	0.910163041	-0.427519204	0.954024654	-0.67881998	3	4	1.064967335	0.061218234
Asplenium_cuneifolium	Open 1	Fern	0.010579	0.032329447	0.507871716	0.250009681	0.458953126	0.059753505	0.880449268	0.836814476	0.938322582	0.914775642	0.718680204	3	4	1.043435795	0.042908447
Aster_amellus	Encovany	Herbaceous	0.001345245	-0.021516274	0.056779238	0.042946598	0.057738488	0.076973665	0.337016981	0.99632987	-0.580531637	0.998163248	-0.628793168	3	3	0.984567285	-0.020171029
Aster_amellus	Holy vrch	Herbaceous	0.000976146	-0.044303262	0.242664769	0.176110185	0.240497188	0.102501477	0.000518552	0.824586772	-0.022771742	0.908067603	-0.439393299	3	3	0.962994609	-0.043327116
Aster_amellus	Malesov	Herbaceous	0.002794334	-0.198124482	0.148175333	0.153409014	0.112058863	0.223127946	0.142506373	0.962362676	-0.377500163	0.981000854	-0.549976988	3	3	0.824755901	-0.195330149
Aster_amellus	Malic	Herbaceous	0.015285173	-0.069447898	0.209399565	0.163610477	0.253461392	0.093026532	0.414615786	0.286510759	0.643906659	0.535266997	-0.301608345	3	3	0.947157902	-0.054162725
Aster_amellus	Na Bausce	Herbaceous	0.015179673	-0.050566407	0.318321278	0.176698504	0.356872276	0.127956435	0.113454213	0.380540863	0.336829649	0.616879942	-0.533282594	3	3	0.96559895	-0.035386733
Aster_amellus	Sovice	Herbaceous	0.003254122	-0.022393552	0.323720625	0.261837688	0.273162732	0.06058869	0.60687353	0.935872009	0.779020879	0.96740478	0.594850656	3	3	0.984200791	-0.01913943
Aster_amellus	Svarenice	Herbaceous	-0.002191785	-0.105161452	0.146522584	0.135278673	0.157485518	0.124818569	0.018094861	0.619802606	0.134517139	0.787275432	-0.505095322	3	3	0.901065635	-0.107353237
Aster_amellus	Vrutice I	Herbaceous	0.026622288	-0.036490607	0.428350165	0.212532434	0.533375814	0.118928797	0.592022948	0.01822254	0.769430275	-0.13499089	-0.736750486	3	3	0.991092311	-0.009868319
Aster_amellus	Vrutice II	Herbaceous	0.029790526	-0.14686913	0.326271673	0.188740301	0.345942581	0.224550821	0.180959648	0.271290694	0.425393522	0.520855732	-0.550987057	3	3	0.889319438	-0.117078605
Aster_pyrenaeus	Bulnes	Herbaceous	0.000480094	0.097118507	0.125337392	0.177739812	0.085445124	0.115909555	0.035768082	0.965406343	-0.189124515	0.982550937	-0.368461564	5	4	1.10495828	0.097598601
Astragalus_peckii	Bull Flat	Herbaceous	0.002721507	-0.039247958	0.46085695	0.216482267	0.526005315	0.275672473	0.867480191	0.73694847	0.931386166	0.858457029	0.612847908	3	5	0.9658928	-0.036526451
Astragalus_peckii	Chiloquin	Herbaceous	-0.007805278	0.211740651	0.499822867	0.220746834	0.548909055	0.469396812	0.91646654	0.198700545	0.957322589	-0.445758393	-0.685453183	3	5	1.252595446	0.203935374
Astragalus_scaphoides	Haynes Creek	Herbaceous	-0.024013823	0.12787815	0.357845395	0.207103835	0.364089947	0.346692919	0.485668092	0.727830682	0.696898911	0.853129933	0.22039914	5	4	1.176148556	0.103864327
Astragalus_scaphoides	Sheep Corral Gulch	Herbaceous	-0.054774477	0.475895083	0.422586691	0.268222511	0.377178794	0.79377829	0.395940887	0.499677738	0.629238339	0.706878871	-0.104953948	3	4	1.775952894	0.421120605
Astragalus_scaphoides_	Haynes Creek	Herbaceous	0.004245384	-0.052990369	0.319299041	0.217651174	0.399241125	0.256697928	0.480689811	0.489124901	0.693317972	0.69937465	-0.030186363	11	5	0.973468285	-0.048744985
Astragalus_scaphoides_	McDevitt Creek	Herbaceous	-0.016087401	0.161408778	0.406326599	0.304940056	0.386945956	0.473897899	0.305290335	0.624926581	0.552530846	0.790522979	-0.073669434	9	5	1.282286929	0.145321377
Astragalus_scaphoides_	Sheep Corral Gulch	Herbaceous	-0.053614899	0.184303632	0.333527897	0.208234569	0.351801595	0.414397209	0.189291881	0.521958966	0.435076868	0.722467277	-0.308207743	10	5	1.203266644	0.130688732
Astragalus_tremolsianus	Sierra de Grador	Herbaceous	-0.007194981	0.050468642	0.344460892	0.174532126	0.360784006	0.087910473	0.565736529	0.496603359	0.752154591	0.704700901	0.062489987	3	4	1.048156011	0.043273661
Astragalus_tyghensis	Site 10	Herbaceous	0.029455192	-0.003658717	0.56600913	0.242790076	0.625728136	0.338335714	0.756322732	0.10286807	0.869668174	0.320730525	-0.188629056	9	5	1.025403781	0.025796475
Astragalus_tyghensis	Site 13	Herbaceous	0.006713783	0.022434884	0.498660796	0.265084323	0.539412623	0.450884813	0.784442861	0.623137845	0.88568779	0.789390806	0.41413568	7	5	1.084313456	0.029148667
Astragalus_tyghensis	Site 25	Herbaceous	-0.005055326	0.044190294	0.489540054	0.303495746	0.462039238	0.397064555	0.63249107	0.720508044	0.795293072	0.848827452	0.35457355	8	5	1.088582671	0.039134968
Astragalus_tyghensis	Site 4	Herbaceous	-0.030013239	0.060952788	0.442061313	0.237034043	0.52800636	0.172098446	0.759733984	0.22466592	0.871627205	0.473989367	-0.01846709	5	5	1.029699202	0.030939549
Astragalus_tyghensis	Site 41	Herbaceous	0.021475334	0.027313587	0.659214556	0.296162463	0.612453359	0.259623957	0.715716677	0.610777438	0.8460004	0.781522513	0.328528188	6	5	1.07559648	0.048788921
Atriplex_acanthocarpa	Chihuahuan Desert	Shrub	0.044336195	0.10126861	0.226109454	0.184458658	0.30128015	0.72302851	0.641922957	0.853829321	0.801200947	0.924028853	0.511552625	3	5	1.346703734	0.145604804
Atriplex_canescens	Chihuahuan Desert	Shrub	-0.031659609	0.12441058	0.508215628	0.308651908	0.618668216	0.639127242	0.933162364	0.75846674	0.966003294	0.87089996	0.714235108	3	5	1.134646622	0.092750971
Balsamorhiza_sagittata	Mount Jumbo	Herbaceous	0.024602193	-0.093124051	0.200837623	0.127635779	0.283295502	0.129933677	0.114761762	0.48352468	-0.338765054	0.695359389	-0.911731859	5	5	0.935777695	-0.068521857
Bothriochloa_insculpta	Lightly grazed	Herbaceous	0.022246163	0.115315069	0.298729379	0.222896987	0.315647412	0.258279332	0.008036735	0.487574681	-0.089647841	0.69826548	-0.775554578	3	4	1.151839203	0.137561232
Brassica_insularis	Calcina	Herbaceous	0.002983761	-0.039798102	0.29073332	0.209599373	0.292828421	0.097307615	0.070918013	0.702771713	0.266304361	0.838314805	-0.302252347	8	3	0.965606736	-0.036814341
Brassica_insularis	Corbaghiola	Herbaceous	0.005940449	-0.075787436	0.421543379	0.355633696	0.40841052	0.140988524	0.635379527	0.469205652	0.797106973	0.684985877	0.106076927	5	3	0.936824116	-0.069846987
Brassica_insularis	Inzecca	Herbaceous	-0.005032582	-0.108131598	0.281315129	0.217496085	0.29460552	0.153292379	0.580762769	0.492035116	0.762077928	0.701452148	0.073087699	9	3	0.900345577	-0.11316418
Brassica_insularis	Teghime	Herbaceous	0.007480341	0.000630069	0.360984275	0.245261879	0.359259438	0.19863385	0.171668962	0.67073639	0.414329533	0.818984975	-0.18291479	9	3	1.014804404	0.00811041
Calocedrus_decurrens	Suwanee Creek	Tree	0.002716635	0.022624441	0.431069235	0.146877686	0.471989456	0.042848464	0.998863275	0.4290953	0.999431476	0.655053662	0.629206518	3	5	1.024819453	0.025341076
Calochortus_lyallii	East slope	Herbaceous	0.000815701	-0.012403472	0.537071862	0.267962653	0.561129752	0.085265193	0.705488491	0.482483254	0.839933623	0.694610145	0.193023242	4	11	0.990446276	-0.011587772
Calochortus_lyallii	High density	Herbaceous	-0.012184456	-0.018693729	0.506221492	0.301721038	0.43300349	0.158067028	0.626963157	0.772923927	0.791810051	0.879160922	0.40508251	4	11	0.982231831	-0.030878184
Calochortus_lyallii	Low density	Herbaceous	0.01153225	-0.006898524	0.419607567	0.258140821	0.408687623	0.090305729	0.377742182	0.697348283	0.61460734	0.835073819	0.079275453	4	11	1.007100911	0.004633727
Calochortus_lyallii	Medium-high density	Herbaceous	0.009657524	-0.010485601	0.403803681	0.204260237	0.434648249	0.130565979	0.382438686	0.54050588	0.618416272	0.73519105	-0.078042609	4	11	1.006106637	-0.000828077
Calochortus_lyallii	Medium-low density	Herbaceous	-0.013657006	0.007283286	0.421890344	0.237208819	0.448791093	0.08244398	0.570257364	0.68123392	0.755153868	0.82536896	0.253162506	4	11	0.998201828	-0.00637372
Calochortus_lyallii	Microsite 1	Herbaceous	-0.004048037	0.023794255	0.376685737	0.209738125	0.454356665	0.216215238	0.662304155	0.60848008	0.813820714	0.780051332	0.271208606	4	11	1.043803856	0.019746218
Calochortus_lyallii	Microsite 2	Herbaceous	-0.009771609	-0.030422718	0.453375512	0.181209145	0.464190305	0.098109242	0.772828634	0.763312402	0.879106725	0.873677516	0.53617511	4	11	0.971942642	-0.040194328
Calochortus_lyallii	Microsite 3	Herbaceous	0.017659578	-0.011936559	0.44710913	0.225831604	0.50959027	0.123194185	0.580538615	0.407998225	0.761930847	0.638747388	-0.011637721	4	11	1.010526484	0.005723019
Calochortus_lyallii	Microsite 4	Herbaceous	3.40E-05	-0.016574664	0.645084832	0.337591793	0.569483202	0.110773681	0.482603758	0.358676817	0.694696882	0.598896333	-0.15998522	4	11	0.985822129	-0.016540629
Calochortus_lyallii	North slope	Herbaceous	0.009685439	-0.021720803	0.366793696	0.234618538	0.372708933	0.10400771	0.378017767	0.70255082	0.614831495	0.838183047	0.08521565	4	11	0.989218357	-0.012035364
Calochortus_lyallii	West slope	Herbaceous	-0.004802805	0.019066391	0.459161563	0.246417311	0.457181433	0.137778353	0.461353071	0.518521249	0.679229763	0.720084196	-0.020158661	4	11	1.022991635	0.014263586
Carex_humilis	Interior	Herbaceous	0.050056573	-0.21100009	0.315621128	0.211311864	0.313676942	0.446584102	0.105558128	0.697903358	-0.324897104	0.835406104	-0.791236265	4	4	0.889712789	-0.160943518
Carex_humilis	Periphery	Herbaceous	-0.000301142	0.388755921	0.23347557	0.230684177	0.14913473	0.456894804	0.320195658	0.956370269	-0.565858337	0.977941853	-0.725596413	3	4	1.557644996	0.388454779
Cecropia_obtusifolia	Los Tuxtlas	Tree	0.016058255	-0.004259151	0.49417705	0.239938132	0.552950111	0.082474216	0.731035105	0.487563548	0.855005909	0.698257509	0.225763146	3	8	1.015694432	0.011799103
Chamaecrista_keyensis	Orchid	Herbaceous	-0.004155118	-0.041003646	0.675709954	0.286845054	0.677445763	0.238588205	0.778327742	0.043033997	0.882228849	-0.207446371	-0.643593956	3	8	0.95065893	-0.045158764
Chamaecrista_keyensis	Poisonwood	Herbaceous	0.028729316	-0.050985581	0.690534783	0.245240352	0.741339601	0.442703713	0.890502663	0.025748621	0.943664486	0.160463769	-0.175191917	3	8	0.971773398	-0.022256265
Cimicifuga_elata	WIL032	Herbaceous	0.002891396	-0.001095053	0.276685164	0.208664802	0.242862025	0.065102852	0.046817302	0.898118341	-0.216373063	0.947691058	-0.516682535	4	5	1.002581353	0.001796342
Cirsium_dissectum	Bennekomse Meent (M3)	Herbaceous	0.001180143	0.140914981	0.119414378	0.103803309	0.115548231	0.159324664	0.015037116	0.851834188	-0.122625918	0.922948638	-0.49519552	3	6	1.153190371	0.142095124
Cirsium_palustre	N_sudden	Herbaceous	0.030143316	0.358415007	0.460386574	0.209397778	0.508125054	0.728670996	0.910328349	0.104136286	0.954111288	0.322701543	0.024461397	3	6	1.454659133	0.388558323
Cirsium_pitcheri_	CiPi 1	Herbaceous	0.10298578	0.161007844	0.554302492	0.216673293	0.655904908	0.541779851	0.942431333	0.012828894	0.970789026	0.113264707	-0.128434563	6	3	1.307374561	0.263993624
Cirsium_pitcheri_	CiPi 2	Herbaceous	0.070871676	-0.082199025	0.505395126	0.239046352	0.590081992	0.376330083	0.806124141	0.149725579	0.897844163	0.386943896	-0.05859907	6	3	1.017276597	-0.011327348
Cirsium_pitcheri_	CiPi 3	Herbaceous	0.048616352	-0.024104991	0.460151455	0.271194487	0.503298957	0.352578877	0.527888396	0.304369789	0.726559286	0.55169719	-0.172234405	8	3	1.057018385	0.024511361
Cirsium_pitcheri_	Indiana Dunes West Beach	Herbaceous	0.058131854	0.039997498	0.504742105	0.282287532	0.642388378	0.359370554	0.878897728	0.261625319	0.937495455	0.511493224	0.180492722	3	4	1.104510897	0.098129352
Cirsium_undulatum	Hays	Herbaceous	-3.42E-05	0.109966304	0.000842832	0.002926115	0.000534107	0.385003906	0.01424863	0.999997886	0.119367625	0.999998943	0.117923956	30	2	1.216973943	0.109932101
Corallorhiza_trifida	Ordesa	Herbaceous	-0.002706851	-0.113293575	0.098973893	0.074532278	0.104560733	0.126522902	0.912137206	0.63431201	0.955058745	0.796437072	0.581394733	4	3	0.891058395	-0.116000426
Coryphanta_robbinsorum	A	Succulent	0.027697127	0.061425706	0.387223232	0.274200112	0.405362404	0.121798514	0.213799018	0.066634383	0.462384059	0.258136365	-0.737270697	4	4	1.095324911	0.089122833
Coryphanta_robbinsorum	C	Succulent	0.009977653	0.062064793	0.483459054	0.295927494	0.453483219	0.113564295	0.501502851	0.001946404	0.70816866	0.044118065	-0.674112816	3	4	1.074313838	0.072042446
Cryptantha_flava	Redfleet State Park	Herbaceous	-0.008713888	-0.131546797	0.54700207	0.343639357	0.446360319	0.304891943	0.211482679	0.44432808	0.459872459	0.666579388	-0.355392734	3	7	0.893774411	-0.140260684
Cypripedium_calceolus_	Pineta	Herbaceous	0.001906867	0.053329193	0.257024879	0.151443748	0.296144914	0.090625077	0.610787892	0.834014435	0.781529201	0.913243908	0.459554416	3	6	1.056419129	0.05523606
Cypripedium_calceolus_	Sallent	Herbaceous	0.013294159	0.009741001	0.549971073	0.255911333	0.584715548	0.196503965	0.770405563	0.480175068	0.877727499	0.692946656	0.262749216	10	5	1.025179701	0.02303516
Cypripedium_fasciculatum	Region 3	Herbaceous	0.01011729	-0.012342324	0.491370134	0.231334056	0.492000259	0.112591425	0.157074739	0.19066078	0.396326556	0.436647203	-0.652906662	8	4	1.002333599	-0.002225034
Cypripedium_fasciculatum	Region 4	Herbaceous	-0.008002326	0.002835174	0.477506431	0.226315388	0.45760548	0.143580723	0.042411939	0.429973176	0.20594159	0.655723399	-0.603776498	8	4	1.004096066	-0.005167153
Cypripedium_fasciculatum	Region 5	Herbaceous	-0.010349671	0.030382512	0.446717717	0.256864041	0.407604267	0.068395928	0.202389355	0.56529237	0.449877044	0.751859275	-0.250591431	7	4	1.024851607	0.020032841
Cytisus_scoparius	Discovery Park	Shrub	-0.02983671	-0.0067096	0.384565931	0.17386429	0.417426431	0.169283217	2.99E-05	0.444176356	-0.005467387	0.66646557	-0.749168492	6	7	0.9708036	-0.03654631
Cytisus_scoparius	Johnson Prairie	Shrub	-0.011433091	0.288463123	0.564999055	0.240643968	0.550592029	0.719606472	0.807184098	0.400559584	0.898434248	0.632897768	0.228644024	6	7	1.437365908	0.277030032
Dicerandra_frutescens	Fireline Edge 1 (Pop 0)	Herbaceous	0.002114631	-0.150761586	0.428849052	0.272011592	0.55283446	0.508346459	0.773642328	0.028548494	0.879569399	0.168962995	-0.320315487	6	6	0.890843326	-0.148646955
Dicerandra_frutescens	Fireline Edge 2 (Pop 11)	Herbaceous	0.033130363	-0.032026787	0.791104123	0.220018429	0.905266595	0.700585465	0.995881321	0.234148472	0.997938536	-0.483888904	-0.539054508	3	6	1.013087406	0.001103576
Dicerandra_frutescens	Oak-hickory scrub 1 (Pop 10)	Herbaceous	-0.055171245	-0.077853079	0.529971216	0.270174468	0.6102264	0.362078365	0.740104943	0.020901892	0.860293522	0.144574868	-0.380066195	3	6	0.897502336	-0.133024324
Dicerandra_frutescens	Oak-hickory scrub 3 (Pop 19)	Herbaceous	-0.087454568	-0.212319561	0.624430184	0.221098399	0.639046091	0.625237414	0.897826274	0.325928994	0.947536951	0.570901912	0.278515244	6	6	0.773412436	-0.29977413
Dicerandra_frutescens	Sand pine scrub 1 (Pop 2)	Herbaceous	0.016707418	-0.122001137	0.567924635	0.277656836	0.569561252	0.322297508	0.670760784	0.018756131	0.818999868	-0.136953023	-0.680551667	12	6	0.902592394	-0.10529372
Dicerandra_frutescens	Sand pine scrub 2 (Pop 4)	Herbaceous	-0.045989724	-0.080379568	0.539789528	0.261083053	0.613800937	0.374431669	0.740113065	0.008343707	0.860298242	0.091343896	-0.429076848	3	6	0.897502336	-0.126369292
Dicerandra_frutescens	Yard Edge (Pop 24)	Herbaceous	0.018787556	0.085518054	0.551610218	0.252985969	0.658001734	0.433706445	0.878550493	0.010652681	0.937310243	-0.103211827	-0.443376389	7	6	1.129562793	0.10430561
Digitaria_eriantha	Utah-Lightly grazed	Herbaceous	0.008988208	0.17419972	0.191227527	0.172770495	0.14302821	0.203273575	0.282115248	0.914934293	0.531145223	0.956521977	0.260933941	3	3	1.212234188	0.183187927
Dioon_caputoi	La Grana; El Guayabo	Palm	0.01100604	0.013935848	0.576735213	0.24099133	0.674051636	0.042754772	0.9930914	0.456070103	0.996539713	-0.675329626	-0.73429364	3	5	1.026567493	0.024941888
Dioon_merolae	EC	Palm	0.01207654	0.027724599	0.535530476	0.319862872	0.54648751	0.061133045	0.877334217	0.375802536	0.936661207	0.613027354	0.297490303	3	8	1.040002347	0.039801139
Dorycnium_spectabile	Barranco del Agua	Herbaceous	-0.024686505	0.167820419	0.488372454	0.263268435	0.454348352	0.382387077	0.684694423	0.78504027	0.827462641	0.886024983	0.472810487	5	2	1.180646564	0.143133914
Echinacea_angustifolia	Hays	Herbaceous	-0.008252366	-0.074989675	0.118118163	0.150227864	0.087255523	0.37457579	0.244075269	0.989996415	0.494039745	0.994985636	0.404602935	31	2	0.97504925	-0.083242041
Echinospartum_algibicum	Ronda	Herbaceous	0.239185467	0.654049599	0.371652462	0.29225556	0.493021591	1.290093597	0.970790806	0.293977243	0.985287169	0.542196683	0.390614576	5	4	2.448566309	0.893235066
Eremophila_forrestii	Shrub site	Shrub	-0.001983946	0.001988055	0.370360142	0.319127741	0.245939832	0.037232284	0.486807074	0.934504192	0.697715611	0.96669757	0.491144268	9	4	0.998429993	4.11E-06
Eremophila_maitlandii	Shrub site	Shrub	-0.004675147	-0.009361148	0.310390434	0.210710028	0.252246655	0.084527442	0.494488449	0.943593881	0.703198727	0.971387606	0.514217801	10	4	0.992984866	-0.014036294
Eremospatha_macrocarpa	N'zodji forest	Palm	0.002241264	-0.015876961	0.608003952	0.244227689	0.590904855	0.054177309	0.908936485	0.787183883	0.953381605	0.887233838	0.706661129	3	4	0.983811842	-0.013635697
Eriogonum_longifolium_var._gnaphalifolium_	Unburned	Herbaceous	0.011755105	-0.022827073	0.422954072	0.231800454	0.525537469	0.09800801	0.803020172	0.284975603	0.896113928	0.533831062	0.103079722	7	5	0.988874858	-0.011071968
Erodium_paularense	Ca_amares I	Herbaceous	0.009823597	0.022128559	0.473694264	0.225968956	0.531680555	0.117634761	0.874663572	0.73913841	0.935234501	0.859731592	0.623231786	4	4	1.032062039	0.031952156
Erodium_paularense	Pinilla del Valle I	Herbaceous	-0.005754246	-0.029552248	0.299380369	0.209411454	0.317169368	0.069961535	0.443417305	0.766726255	0.665895866	0.875629063	0.222749965	5	4	0.968289596	-0.035306494
Eryngium_alpinum	BOU	Herbaceous	-0.044563785	-0.023404114	0.413321859	0.212136398	0.497291266	0.234999654	0.568857882	0.343310104	0.754226678	0.585926705	-0.090174935	3	4	0.937278677	-0.067967899
Eryngium_alpinum	DES	Herbaceous	0.053215513	0.216476136	0.609837527	0.236423265	0.700302284	0.722314934	0.985198606	0.092269498	0.992571713	-0.303758947	-0.417414907	5	4	1.339965958	0.269691649
Eryngium_alpinum	PRA	Herbaceous	-0.008834554	-0.018404366	0.656589612	0.23411035	0.717149681	0.376541232	0.852429999	0.027429343	0.923271357	0.165618064	-0.225932894	8	4	0.979733293	-0.02723892
Eryngium_alpinum	PRB	Herbaceous	-0.003501372	0.004779702	0.787043855	0.214299207	0.887107922	0.610710381	0.987521147	0.084666042	0.993740986	0.290974298	0.18227784	9	4	1.003140617	0.00127833
Eryngium_alpinum	PRC	Herbaceous	-0.045671048	0.010896641	0.825944678	0.195012054	0.896528847	0.759573279	0.989118664	0.106650868	0.99454445	0.326574444	0.226198519	8	4	1.014504264	-0.034774406
Eryngium_alpinum	PRD	Herbaceous	-0.018492515	-0.066084399	0.75561154	0.242628932	0.828360131	0.562662842	0.960626122	0.060756918	0.980115362	0.246489185	0.04928172	7	4	0.941427313	-0.084576913
Eryngium_cuneifolium	16	Herbaceous	0.011853164	-0.134331546	0.498306061	0.250450044	0.594089109	0.330938512	0.988421073	0.229860887	0.99419368	-0.479438095	-0.571086228	3	6	0.886954551	-0.122478383
Eryngium_cuneifolium	54	Herbaceous	-0.002212123	-0.157632609	0.441714739	0.292224186	0.434993073	0.304442649	0.376529215	0.000243819	0.613619764	0.015614691	-0.779923914	4	6	0.85444641	-0.159844732
Eryngium_cuneifolium	57	Herbaceous	0.024703107	0.301988244	0.458295116	0.219053662	0.458454708	0.557641712	0.801770508	0.36184149	0.895416388	0.601532617	0.182951196	4	6	1.419497898	0.326691351
Eryngium_cuneifolium	70	Herbaceous	-0.013385792	-0.140395592	0.273855338	0.127728365	0.296189604	0.199479282	0.988380025	0.000423202	0.994173036	-0.020571878	-0.12822518	3	6	0.860500682	-0.153781384
Eryngium_cuneifolium	72	Herbaceous	0.04574572	0.021518314	0.585704084	0.270664929	0.611275886	0.50739621	0.785758075	0.471186847	0.886429961	0.686430511	0.271880908	8	6	1.094444043	0.067264034
Eryngium_cuneifolium	85	Herbaceous	0.015316837	0.184693887	0.507545872	0.231388692	0.539535798	0.498703174	0.815284954	0.418287216	0.902931312	0.646751278	0.256174628	8	6	1.263611721	0.200010725
Eryngium_cuneifolium	91	Herbaceous	0.029746402	0.078046565	0.505983668	0.210813007	0.562700255	0.50595211	0.888986351	0.716312577	0.942860727	0.846352513	0.620529378	7	6	1.146688333	0.107792967
Euphorbia_fontqueriana	Puig de Massanella	Succulent	-0.002276555	-0.030754352	0.222491783	0.134033439	0.236275009	0.040268883	0.683458788	0.018997439	0.826715663	-0.137831197	-0.671197369	4	3	0.967681834	-0.033030907
Euterpe_edulis	Municipal Reserve	Palm	0.011683572	0.209369304	0.44065773	0.18498791	0.485907256	0.407259792	0.981286825	0.264559128	0.990599225	0.514353116	0.392204399	3	7	1.252589953	0.221052877
Geum_rivale	D	Herbaceous	0.002408053	-0.001622048	0.472253878	0.221958191	0.527254522	0.07927295	0.884623688	0.81571736	0.940544357	0.903170726	0.703657689	3	5	0.998931338	0.000786005
Gracilaria_gracilis	GNH	Alga	0.057037915	0.072109436	0.640766776	0.32849363	0.889214081	0.650889899	0.999419704	0.14762888	0.99970981	-0.384225038	-0.40635377	3	4	1.103733636	0.129147351
Haplopappus_radiatus	1in	Herbaceous	-1.23E-05	0.021035285	0.726225323	0.24401609	0.771057705	0.519302717	0.901305795	0.185673575	0.949371263	0.430898567	0.125587921	8	4	1.052042763	0.021022982
Haplopappus_radiatus	2in	Herbaceous	0.015429704	-0.120775744	0.511660942	0.264661274	0.614033218	0.653709908	0.895880357	0.529705822	0.946509565	0.727808919	0.467593531	7	4	0.933283108	-0.10534604
Haplopappus_radiatus	3in	Herbaceous	0.003913352	-0.221520797	0.435699422	0.307662048	0.339187383	0.33768903	0.280487983	0.602023199	0.529611162	0.77590154	-0.124189844	6	4	0.819064715	-0.217607445
Haplopappus_radiatus	4in	Herbaceous	0.009666132	-0.157230955	0.484704461	0.241166466	0.505681971	0.318076513	0.835522494	0.481894501	0.914069195	0.694186215	0.342615239	5	4	0.86072334	-0.147564822
Haplopappus_radiatus	5in	Herbaceous	0.029572809	0.036841214	0.62639778	0.271200968	0.78244879	0.261355582	0.978628356	0.417738792	0.989256466	0.646327156	0.527831182	4	4	1.062098307	0.066414023
Hedyotis_nigricans	Hays	Herbaceous	-0.000537986	-0.00739553	0.017931094	0.064471388	0.00234854	0.466629187	0.13148802	0.999992929	0.362612769	0.999996464	0.360133306	25	2	1.20617106	-0.007933515
Helianthemum_juliae	Teide National Park	Shrub	0.042748358	0.222743183	0.353052812	0.201007883	0.366423604	0.424694571	0.757344793	0.767091611	0.87025559	0.875837663	0.52447077	7	4	1.335739643	0.265491541
Helianthemum_polygonoides	Cordovilla	Herbaceous	0.013979347	-0.065955106	0.482833763	0.17775843	0.540564012	0.228552042	0.597541616	0.087544099	0.773008161	-0.295878521	-0.83470787	5	4	0.953846166	-0.051975759
Helianthemum_teneriffae	Ladera de G_�mar	Herbaceous	0.038461672	0.032129775	0.356063917	0.228246537	0.42240135	0.444320575	0.787589961	0.830980512	0.887462653	0.911581325	0.619517639	3	3	1.1209346	0.070591447
Heteropogon_contortus	Thlavekisa	Herbaceous	0.005528739	0.079564085	0.463821919	0.339160253	0.408818822	0.134584944	0.94185082	0.90446107	0.97048999	0.951031582	0.848431333	3	4	1.086336718	0.085092824
Horkelia_congesta	Long Tom ACEC	Herbaceous	-0.013590643	0.037030037	0.477611618	0.236963804	0.481421284	0.128605674	0.408159123	0.355644323	0.638873323	0.596359223	-0.236542307	6	6	1.028677643	0.023439394
Hypericum_cumulicola	Site1; > 21 years after fire	Herbaceous	0.124655782	0.172575493	0.703456445	0.295284002	0.591485712	0.539291557	0.249995568	0.06135528	0.499995568	0.24769998	-0.715190857	4	6	1.426199264	0.297231275
Hypericum_cumulicola	Site59; > 21 years after fire	Herbaceous	0.072040275	0.057799417	0.615159453	0.280385373	0.552221926	0.341494093	0.224735364	0.00774872	0.474062616	0.088026817	-0.835342936	3	6	1.149732235	0.129839691
Hypericum_cumulicola	Site62; > 21 years after fire	Herbaceous	0.047352879	-0.089540829	0.592141902	0.284903446	0.54795447	0.436161441	0.323344015	0.072162285	0.568633463	0.268630388	-0.639603085	3	6	0.993542076	-0.04218795
Hypericum_cumulicola	Site93; > 21 years after fire	Herbaceous	0.065816361	-0.082964229	0.367191056	0.223491879	0.422978948	0.406912381	0.194916216	0.296587257	0.441493167	0.544598253	-0.512096776	4	6	1.015421887	-0.017147868
Jurinea_fontqueri	Sierra de M_gina	Herbaceous	-0.00134383	-0.283123064	0.025189741	0.022688017	0.025899576	0.290650796	0.577162235	0.9972223	0.759711942	0.998610184	0.724384864	3	3	0.756221871	-0.284466893
Kosteletzkya_pentacarpos	Ricarda lagoon	Herbaceous	0.03505204	0.132153128	0.555622363	0.304400553	0.625460567	0.355499441	0.949549374	0.278399494	0.974448241	0.527635759	0.323352278	7	3	1.193872211	0.167205169
Laserpitium_longiradium	Sierra Nevada	Herbaceous	-0.007061967	-0.074914379	0.193448819	0.206682755	0.165825857	0.115708423	0.068277332	0.901008119	0.261299315	0.949214475	-0.055669739	3	3	0.926297891	-0.081976347
Lathyrus_vernus	H	Herbaceous	0.000690443	-0.04057456	0.323207006	0.168025667	0.36924104	0.064326569	0.953504124	0.507360839	0.976475357	0.712292664	0.544189977	3	7	0.959596772	-0.039884117
Lathyrus_vernus	K	Herbaceous	0.001599447	0.174817864	0.101785637	0.073102395	0.092296512	0.192593579	0.463112965	0.956137058	0.680524037	0.977822611	0.511973506	3	7	1.195624734	0.176417311
Lesquerella_ovalifolia	Hays	Herbaceous	-0.011626963	-0.136596125	0.173196691	0.163143733	0.118010783	0.409462522	0.149641424	0.983003655	0.386835138	0.991465408	0.263313079	26	2	1.002004639	-0.148223088
Liatris_scariosa	Lisc 0	Herbaceous	0.113716262	0.262754631	0.595148601	0.294527945	0.628452956	0.71495949	0.901212682	0.039051494	0.949322222	0.197614509	-0.12050651	3	5	1.515869581	0.376470893
Liatris_scariosa	Lisc 1	Herbaceous	0.040725575	-0.071679375	0.585720192	0.270921876	0.641982228	0.45763602	0.747579534	0.028455262	0.864626818	0.168686875	-0.349363682	3	5	0.998368965	-0.0309538
Limonium_erectum	Pangia	Herbaceous	0.053171012	-0.118963111	0.439502159	0.276520397	0.430775421	0.260810639	0.446855084	0.368604159	0.668472202	0.607127795	-0.185128595	5	3	0.940379105	-0.065792098
Limonium_geronense	Cabo de Norfeu	Herbaceous	-0.000447631	-0.046624565	0.299574958	0.21295521	0.293535956	0.100393869	0.321041064	0.815735708	0.566604857	0.903180883	0.158040742	5	4	0.951922916	-0.047072197
Linum_flavum	LF1	Herbaceous	0.062350087	0.775514131	0.420031025	0.184816285	0.477947055	1.485508584	0.997473655	0.029780931	0.998736029	0.172571523	0.12284473	3	3	2.356320258	0.837864217
Linum_flavum	LF3	Herbaceous	0.087186329	1.025003885	0.300252609	0.163092695	0.340209285	1.55352881	0.989358426	0.048389558	0.994664982	-0.219976266	-0.31943386	3	3	3.027678044	1.112190214
Linum_tenuifolium	LF1	Herbaceous	0.032229073	0.142193536	0.417402211	0.213452362	0.494797138	0.468849466	0.676310394	0.268229691	0.82238093	0.51790896	-0.060770816	3	3	1.211940312	0.174422608
Linum_tenuifolium	LF2	Herbaceous	0.123485095	0.093739118	0.553872516	0.269187225	0.69819881	0.623427301	0.95594596	0.568590405	0.97772489	0.754049338	0.599392966	3	3	1.304813888	0.217224213
Linum_tenuifolium	LF3	Herbaceous	0.028713008	0.201396699	0.475567079	0.208100164	0.55890799	0.774907597	0.836660918	0.384647796	0.914691706	0.620199803	0.250256816	3	3	1.419826938	0.230109707
Lomatium_bradshawii	Long Tom	Herbaceous	0.08745217	-0.184448278	0.439117162	0.231383149	0.483959057	0.487319096	0.462265491	0.03400344	0.679901089	0.184400218	-0.59535467	7	5	0.936005151	-0.096996108
Lomatium_cookii	Middle	Herbaceous	-0.001261488	0.08859273	0.455899345	0.213844056	0.476452023	0.255279165	0.69358403	0.489426262	0.832816925	0.699590067	0.187095434	5	6	1.104053009	0.087331242
Lomatium_cookii	South	Herbaceous	-0.034959754	-0.005184558	0.231193033	0.158905643	0.232300703	0.290670793	0.370295182	0.937838964	0.608518842	0.968420861	0.391456179	4	6	0.996632303	-0.040144313
Lupinus_tidestromii	Abbotts Langdon	Herbaceous	-3.59E-05	0.022030005	0.459792188	0.224104449	0.476664319	0.207804862	0.375295887	0.228384634	0.612613979	0.47789605	-0.401518934	3	5	1.025644359	0.021994134
Lupinus_tidestromii	North Beach	Herbaceous	-0.017327114	-0.257261083	0.475341949	0.30805259	0.322813839	0.379897136	0.143854474	0.813530391	-0.379281523	0.901959196	-0.741652614	3	5	0.800745329	-0.274588197
Lupinus_tidestromii	Radio Tower	Herbaceous	0.013009965	-0.022038996	0.428296332	0.189053066	0.481728039	0.262050136	0.442584757	0.296487734	0.665270439	0.544506872	-0.263973256	3	5	1.001082275	-0.009029031
Magnolia_dealbata	Coyopolan	Tree	0.021814982	0.102231589	0.716185455	0.300042606	0.722595899	0.422833272	0.866206201	0.16491315	0.930701994	0.406095001	0.043693884	3	5	1.136322784	0.124046572
Mammillaria_gaumeri	San Benito	Succulent	0.084892171	0.073849507	0.777957621	0.186885329	0.779737391	0.43790962	0.971342428	0.668711526	0.985567059	0.817747838	0.708508566	3	10	1.213153825	0.158741678
Mammillaria_gaumeri	San Felipe	Succulent	-0.081130461	6.77E-07	0.999994168	1.49E-05	0.999998186	0.373129971	1	0.457049127	1	-0.676054086	-0.676054923	3	10	0.931069631	-0.081129784
Mammillaria_gaumeri	Uaymitun	Succulent	-0.05757574	-0.026749311	0.916126598	0.139328406	0.938288126	0.440154167	0.995028633	0.010787737	0.99751122	0.103864032	0.033478958	3	10	0.935763853	-0.084325051
Mammillaria_huitzilopochtli	S2	Succulent	-0.012614902	-0.198034075	0.119821055	0.097914258	0.110575636	0.222654205	0.002062161	0.836538647	-0.045411024	0.914624867	-0.445420507	5	5	0.811658908	-0.210648977
Mimulus_cardinalis	Carlon	Herbaceous	0.071137271	0.072042943	0.700878127	0.284697174	0.85308748	0.490379875	0.996832026	0.419107029	0.998414757	0.647384762	0.60346032	3	4	1.181422871	0.143180214
Mimulus_cardinalis	Rainbow	Herbaceous	0.018128853	-0.586696248	0.250077343	0.138509321	0.267223447	0.800648227	0.802745298	0.104549061	0.895960545	0.323340472	-0.130575685	3	4	0.575691979	-0.568567395
Mimulus_cardinalis	Wawona	Herbaceous	0.070725787	0.123446927	0.650363759	0.248148204	0.719677512	1.32743861	0.96334975	0.723295265	0.98150382	0.850467674	0.73403326	3	4	1.333399283	0.194172713
Mimulus_lewisii	Carlon	Herbaceous	-0.021068351	-0.153400252	0.487318368	0.334409118	0.495454805	0.334085287	0.782583828	0.638379158	0.884637682	0.798986332	0.426416877	3	4	0.862778206	-0.174468602
Mimulus_lewisii	May Lake	Herbaceous	0.001059716	0.007063696	0.631399362	0.360963163	0.866764458	0.409621805	0.992837018	0.481949339	0.996412072	0.694225712	0.630818646	3	4	1.004465484	0.008123412
Molinia_caerulea	Plot 10	Herbaceous	0.10923494	0.485010213	0.331997822	0.192729293	0.367780378	0.767154634	0.79371048	0.462686186	0.890904305	0.680210398	0.273072637	3	5	1.827981231	0.594245153
Molinia_caerulea	Plot 11	Herbaceous	0.041697645	0.30528371	0.286455826	0.182025225	0.27374467	0.420353143	0.483881718	0.589729039	0.695616071	0.767938174	0.07402892	3	5	1.426395319	0.346981356
Molinia_caerulea	Plot 13	Herbaceous	0.040655968	0.588970892	0.403523047	0.238323144	0.422244902	1.019412713	0.86293597	0.615000552	0.92894347	0.784219709	0.498779483	5	5	2.051228026	0.62962686
Molinia_caerulea	Plot 14	Herbaceous	0.046214548	0.346359306	0.41162362	0.222082284	0.476099811	0.66111697	0.955057678	0.7214797	0.977270525	0.849399611	0.718212245	3	5	1.451910158	0.392573854
Neobuxbaumia_macrocephala	Valley of Zapotitlan Salinas	Succulent	-0.029131005	0.055117284	0.796700497	0.30028089	0.934987425	0.847794194	0.998496668	0.334186376	0.999248051	0.578088554	0.54601624	5	10	1.060919546	0.025986279
Neobuxbaumia_mezcalaensis	Tehuaca Valley	Succulent	0.042851818	0.026480464	0.879031417	0.239902001	0.96870702	0.988274543	0.99959121	0.544059794	0.999795584	0.73760409	0.723801072	3	10	1.088839867	0.069332282
Neobuxbaumia_tetetzo	Tehuaca Valley	Succulent	0.072159486	0.001369944	0.842827199	0.196267639	0.975961238	0.932229704	0.999840225	0.525709229	0.999920109	0.725058087	0.716295006	3	10	1.030567983	0.07352943
Opuntia_rastrera	Grassland	Succulent	0.00450292	0.026269428	0.879616899	0.202752514	0.961258263	0.678065303	0.99956614	0.499833718	0.999783047	0.706989192	0.692104819	3	10	1.027964262	0.030772348
Opuntia_rastrera	Nopalera	Succulent	0.079586449	0.018120565	0.858709439	0.206236467	0.95817323	1.019652842	0.998769219	0.013647864	0.99938442	-0.116824073	-0.151594429	6	10	1.07156268	0.097707014
Orchis_purpurea	Light Environment 1	Herbaceous	-0.009824306	0.063035382	0.804823783	0.217314177	0.896264638	0.607655675	0.997827539	0.188937886	0.998913179	0.434669859	0.392221259	6	6	1.074130054	0.053211076
Orchis_purpurea	Light Environment 2	Herbaceous	0.027565686	0.07324044	0.761148333	0.202764512	0.846670159	0.477665925	0.997639545	0.137092325	0.998819075	0.370259807	0.324691029	6	6	1.080923535	0.100806126
Orchis_purpurea	Light Environment 3	Herbaceous	-0.002011366	0.055485088	0.717322971	0.253751582	0.843814981	0.355252304	0.997440326	0.277299907	0.998719343	0.526592734	0.482908154	3	6	1.061296396	0.053473722
Orchis_purpurea	Shaded site 1	Herbaceous	0.010673054	0.004410818	0.897050807	0.194259859	0.975010092	0.64951851	0.999602978	0.036519143	0.999801469	0.191099825	0.171503691	3	6	1.010882238	0.015083872
Orchis_purpurea	Shaded site 2	Herbaceous	0.017497181	-0.015132542	0.929436112	0.128899897	0.969322808	0.928111943	0.99928068	0.023999938	0.999640275	-0.154919135	-0.181359754	6	6	0.982502246	0.002364639
Orchis_purpurea	Shaded site 3	Herbaceous	0.01390429	0.010257005	0.885454924	0.158427297	0.943545604	0.677854094	0.99869768	0.586661823	0.999348628	0.765938524	0.742238348	4	6	1.012876069	0.024161295
Parolinia_glabriuscula	Caldera de Bandama	Herbaceous	0.044111038	0.110406305	0.400198945	0.21850811	0.451036859	0.201117884	0.890105772	0.771153158	0.943454171	0.878153266	0.669913166	4	3	1.193460281	0.154517343
Paronychia_jamesii	Hays	Herbaceous	-0.006976505	-0.111652144	0.073993851	0.108111211	0.042961172	0.463504629	0.200945749	0.997599065	0.448269728	0.998798811	0.403930844	32	2	1.003484065	-0.118628649
Petrocoptis_pseudoviscosa_	Abi	Herbaceous	-3.39E-05	0.006938215	0.846321165	0.163343918	0.905352393	0.209888789	0.991492131	0.00100609	0.995736979	-0.031718914	-0.123775397	5	6	1.008174759	0.006904288
Petrocoptis_pseudoviscosa_	Ventamillo	Herbaceous	0.017330095	-0.073757072	0.591689016	0.253797028	0.533772241	0.230948772	0.320392721	0.044138905	0.566032438	0.21009261	-0.687064737	4	6	0.953750446	-0.056426977
Phyllanthus_emblica_	Biligiri Rangaswamy Temple Wildlife Sanctuary	Tree	-0.001431925	-0.023737832	0.815659927	0.26213935	0.959218337	0.582071194	0.999335287	0.095885814	0.999667588	-0.309654346	-0.334066237	3	7	0.975791407	-0.025169756
Phyllanthus_emblica_	PHEM_1	Tree	-0.03959246	-0.08726915	0.754192503	0.268428852	0.908908627	0.958039686	0.999738847	0.300823181	0.999869415	-0.548473501	-0.561914549	3	7	0.921070008	-0.12686161
Phyllanthus_indofischeri	Biligiri Rangaswamy Temple Wildlife Sanctuary	Tree	-0.000592943	0.031455108	0.84093255	0.194606282	0.853868348	0.215251847	0.987980345	0.487452861	0.993972004	0.698178244	0.615479887	3	7	1.030852681	0.030862165
Pinus_lambertiana	Suwanee Creek	Tree	-0.010614118	-0.116090712	0.185327869	0.124198039	0.151934263	0.136888813	0.217196331	0.875976651	0.466043272	0.935936243	0.124600633	3	5	0.885239254	-0.126704831
Pinus_strobus	Middle	Tree	0.011300909	0.015065458	0.872429359	0.181365422	0.949333134	0.297343403	0.999837715	0.69306102	0.999918854	0.832502865	0.825377582	3	9	1.016912616	0.026366367
Plantago_coronopus_	C	Herbaceous	0.015514724	-0.002199544	0.1831891	0.131717913	0.170544946	0.268531568	0.506138884	0.976339604	0.711434385	0.988098985	0.594870649	3	4	1.041987706	0.01331518
Plantago_coronopus_	DH	Herbaceous	-0.08723223	-0.296925099	0.442173735	0.301292156	0.27560329	0.566638272	0.676401039	0.966624481	0.82243604	0.983170627	0.704670545	3	4	0.803468863	-0.38415733
Plantago_coronopus_	EA	Herbaceous	0.037072136	-0.45323901	0.318526628	0.241448806	0.362664439	0.711146588	0.69493099	0.405370513	0.833625209	0.636687139	0.104844105	3	4	0.694185734	-0.416166874
Plantago_coronopus_	ES	Herbaceous	0.080101871	-0.113291706	0.447839672	0.248322507	0.545395077	0.46362204	0.743273337	0.262252594	0.862133016	0.512106038	0.006303075	3	4	0.964492968	-0.033189835
Plantago_coronopus_	ST	Herbaceous	-0.018316183	0.117292201	0.183119169	0.144766499	0.202321566	0.449045411	0.031476712	0.899406673	-0.177416775	0.948370536	-0.480389794	3	4	1.181949324	0.098976018
Plantago_coronopus_	T	Herbaceous	0.001744325	-0.055781531	0.272379372	0.190924291	0.280939307	0.518763532	0.634331208	0.926712171	0.796449124	0.962658907	0.603004623	3	4	1.028305886	-0.054037206
Plantago_coronopus_	TB	Herbaceous	-0.024792075	-0.258510751	0.16467664	0.123651663	0.129233871	0.644789036	0.16411478	0.978387266	-0.405110825	0.989134604	-0.535118082	3	4	0.869193959	-0.283302826
Plantago_media	Site A	Herbaceous	-0.011901786	-0.091374196	0.598096199	0.234609287	0.670793464	0.277558875	0.983127211	0.512573069	0.991527716	0.715942085	0.619188759	4	5	0.906558541	-0.103275982
Polemonium_vanbruntiae	Forest seep	Herbaceous	0.077522633	0.400745837	0.481518004	0.251898539	0.519592882	0.998987397	0.734567639	0.089803287	0.857069215	0.299671966	-0.2346842	3	6	1.670946577	0.47826847
Polemonium_vanbruntiae	No browse	Herbaceous	0.062747753	0.64001874	0.380972688	0.190602765	0.432432172	1.127651548	0.887596255	0.010767064	0.942123269	0.103764463	-0.235697959	3	6	2.045948677	0.702766493
Polemonium_vanbruntiae	Wet meadow	Herbaceous	0.014645968	0.49257613	0.230284987	0.140786421	0.243224688	0.650888213	0.603578128	0.524138396	0.776902907	0.72397403	0.128128221	3	6	1.688738031	0.507222098
Potentilla_anserina	Near Stockholm	Herbaceous	0.001627995	-0.132145658	0.433623933	0.229681277	0.430782904	0.323256241	0.240868737	0.43351971	0.490783798	0.658422136	-0.33262602	3	6	0.895469044	-0.130517663
Primula_elatior	139 yr old forest	Herbaceous	0.006287794	0.044728519	0.58233036	0.266860326	0.715045916	0.15696746	0.99855584	0.636187067	0.999277659	0.797613357	0.77411551	3	5	1.051273262	0.051016313
Primula_elatior	186 yr old forest	Herbaceous	0.018235445	0.098164817	0.493409171	0.261436832	0.610073501	0.251752106	0.992176081	0.434799776	0.996080359	-0.659393491	-0.723307631	3	5	1.125581393	0.116400262
Primula_elatior	223 yr old forest	Herbaceous	0.012711074	0.066036905	0.557053273	0.318464014	0.759253258	0.274300305	0.99614005	0.531890394	0.998068159	0.729308161	0.685391845	3	5	1.088273258	0.078747979
Primula_elatior	81 yr old forest (B)	Herbaceous	-0.004308691	0.058316626	0.595105478	0.337327217	0.64614332	0.25178589	0.805530347	0.290053615	0.897513424	0.538566258	0.111802113	3	5	1.050424346	0.054007935
Primula_farinosa	Karbomosse	Herbaceous	0.015904712	0.043529049	0.59785579	0.293172987	0.438411538	0.084558656	0.535154448	0.762459339	0.731542513	0.873189177	0.306480377	3	4	1.063862545	0.059433762
Primula_veris_	Meadow, Sweden	Herbaceous	0.04418571	0.035183472	0.314308578	0.200540824	0.358479134	0.18782708	0.551958812	0.805160796	0.742939306	0.897307526	0.371186085	3	6	1.096130722	0.079369182
Prosopis_glandulosa	Chihuahuan desert	Tree	0.055880106	0.225762733	0.492366089	0.399158299	0.289454815	0.317866566	0.753507023	0.869306712	0.868047823	0.93236619	0.629853129	3	9	1.351433383	0.281642839
Pseudomisopates_rivas-martinezii	Covacha	Herbaceous	0.001971095	-0.222834515	0.074743661	0.087878623	0.052081798	0.235077789	0.084709713	0.981117352	-0.291049331	0.990513681	-0.419753566	5	2	0.813397717	-0.22086342
Pseudomisopates_rivas-martinezii	Serrota	Herbaceous	0.043076573	-0.47850294	0.082077716	0.083280758	0.087954237	0.52464795	0.123193927	0.830562896	0.350989924	0.911352235	-0.065563883	5	2	0.653609134	-0.435426367
Psoralea_tenuiflora	Hays	Herbaceous	-0.004347742	-0.254640421	0.033021989	0.076442654	0.014420377	0.672757612	0.374600002	0.999681961	0.612045752	0.999840968	0.597845172	29	2	1.034766075	-0.258988163
Purshia_subintegra	Moist	Shrub	0.128309542	-0.0615943	0.840893877	0.226316687	0.940052567	1.149076862	0.996608194	0.045904405	0.998302656	-0.214253134	-0.270776266	6	5	1.003167634	0.066715242
Pyrrocoma_radiata	Gentle, east-facing slope	Herbaceous	0.104126774	0.105189683	0.565058124	0.254161882	0.672174701	0.798038356	0.928535663	0.623741713	0.963605554	0.789773203	0.597051039	10	4	1.484204281	0.209316456
Pyrrocoma_radiata	Gentle, west-facing slope	Herbaceous	0.004442003	0.072651125	0.600450718	0.281372776	0.651538925	0.635872127	0.842776452	0.410791699	0.918028568	0.640930339	0.284028402	10	4	1.188942148	0.077093128
Pyrrocoma_radiata	South-facing slope	Herbaceous	0.042722469	0.132090708	0.600857003	0.284851803	0.608192972	0.468493405	0.669775887	0.435583208	0.818398367	0.659987278	0.108410338	9	4	1.293715585	0.174813177
Pyrrocoma_radiata	West-facing slope	Herbaceous	0.062570045	-0.150703418	0.527074804	0.241180715	0.544914584	0.361318688	0.654132989	0.00431759	0.808784884	0.065708367	-0.533689688	9	4	0.917390089	-0.088133373
Ramonda_myconi	Ingla1	Herbaceous	0.009088056	-0.035712925	0.71374476	0.299978145	0.74427454	0.295393941	0.883622242	0.203798592	0.940011831	0.451440574	0.119958208	5	5	0.98161728	-0.02662487
Ramonda_myconi	Ingla2	Herbaceous	0.001504879	0.010344582	0.556876077	0.223394668	0.64754838	0.081640587	0.915690831	0.544488985	0.956917358	0.737894969	0.510135743	3	5	1.009523662	0.011849461
Ramonda_myconi	Urus	Herbaceous	0.010101247	0.031974998	0.295648233	0.114555672	0.290536471	0.053547995	0.720046684	0.938350135	0.848555646	0.968684745	0.690609076	3	5	1.043065161	0.042076245
Ranunculus_peltatus	Island of Ask_	Herbaceous	0.003297658	-0.123693974	0.525805075	0.23909881	0.553886261	0.44758182	0.557811705	0.10273368	0.74686793	0.32052095	-0.390502588	3	3	0.908250113	-0.120396316
Ratibida_columnifera	Hays	Herbaceous	-0.001132876	-0.543611821	0.003186447	0.006605235	0.001672387	0.949491328	0.012644054	0.999991639	0.112445781	0.999995819	0.109572069	25	2	0.921916259	-0.544744697
Rubus_saxatilis	Closed canopy	Herbaceous	-0.00089708	-0.070711087	0.251423586	0.144746307	0.285434222	0.098956722	0.817501562	0.336317859	0.90415793	0.579929185	0.176323212	3	4	0.929109754	-0.071608167
Rubus_saxatilis	Open canopy	Herbaceous	0.000194687	-0.003693794	0.700737	0.262677221	0.8002809	0.08394439	0.946246058	0.003005354	0.972751797	0.05482111	-0.178172975	3	4	0.998531063	-0.003499107
Rumex_rupestris	Costa da Morte	Herbaceous	-0.030321312	-0.239312842	0.176326329	0.146065598	0.181003624	0.292202565	0.472014134	0.75543449	0.687032848	0.869157345	0.237797006	4	4	0.771801005	-0.269634154
Santolina_melidensis	Santiso-Palas	Herbaceous	-0.00878062	-0.045800206	0.225582645	0.152845792	0.249378561	0.236410049	0.681638054	0.927652055	0.825613744	0.963146954	0.643421646	3	4	0.968726087	-0.054580825
Sapium_sebiferum	Bottomland hardwood forest	Tree	0.001234113	0.007303902	0.682518467	0.281648445	0.743250153	0.062776852	0.878869412	0.051902276	0.937480353	0.227820711	-0.125308432	3	12	1.012058186	0.008538016
Sapium_sebiferum	Clearcut mixed pine-hardwood forest	Tree	0.001017702	0.183646149	0.432414951	0.175332647	0.479528118	0.352845475	0.970817665	0.708092095	0.985300799	0.841482083	0.736816954	3	12	1.223699418	0.184663851
Sapium_sebiferum	Loblolly pine forest	Tree	0.004602395	0.135196195	0.672920388	0.180067878	0.698979103	0.449125613	0.987095281	0.799903249	0.993526689	0.894373104	0.837768272	3	12	1.181655554	0.13979859
Sapium_sebiferum	Maritime evergreen forest	Tree	-0.014162354	0.077061896	0.772534022	0.211367461	0.766351289	0.32981948	0.972747096	0.398383673	0.986279421	0.63117642	0.494470258	3	12	1.086704478	0.062899542
Sapium_sebiferum	Young mixed pine-hardwood forest	Tree	0.029645656	0.177011925	0.548571648	0.218079435	0.601839838	0.444574676	0.984638759	0.643058058	0.992289655	0.801909008	0.721678251	3	12	1.230741611	0.206657581
Saxifraga_cotyledon	Large population	Herbaceous	0.020139856	0.257823003	0.34211477	0.173899951	0.369708633	0.409053681	0.865561197	0.000619637	0.930355415	0.024892517	-0.34338647	3	7	1.327682727	0.27796286
Silene_acaulis	Campion Crest	Herbaceous	-0.000151631	0.000484983	0.511309271	0.328418037	0.429988052	0.007318018	0.641002828	0.8143729	0.800626522	0.902426119	0.464359807	5	12	1.000259985	0.000333352
Solidago_mollis	Hays	Herbaceous	-0.000575937	-0.173446832	0.004348512	0.008720662	0.002017411	0.653370459	0.087655068	0.999993715	0.296065986	0.999996857	0.293670433	26	2	1.120084057	-0.174022768
Sphaeralcea_coccinea	Hays	Herbaceous	-0.005195351	-0.123075039	0.062015928	0.114385706	0.027735174	0.472345397	0.125920143	0.998973667	0.354852284	0.999486702	0.324718567	35	2	1.014064165	-0.12827039
Succisa_pratensis_	Moist ungrazed	Herbaceous	-0.0451865	-0.252532633	0.309102798	0.187941288	0.35415034	0.391008386	0.830669199	0.006672789	0.911410555	0.081687141	-0.335672499	3	5	0.741078258	-0.297719133
Succisa_pratensis_	Roadverge	Herbaceous	-0.040163472	-0.046431161	0.848773233	0.16027454	0.912528261	0.530813288	0.998768424	0.001079877	0.999384022	0.03286149	-0.002233617	3	5	0.933745837	-0.086594633
Taxus_floridana	Beaverdam Creek	Tree	0.043684506	-0.03745567	0.826031514	0.243468979	0.953429128	0.804272472	0.999999723	0.589780459	0.999999862	0.767971652	0.767634749	4	9	0.963447445	0.006228836
Taxus_floridana	Long Branch	Tree	3.49E-05	-0.029674437	0.858132492	0.192055556	0.954803242	0.656561176	0.999983774	0.635281721	0.999991887	0.79704562	0.794606501	4	9	0.974083867	-0.029639501
Taxus_floridana	Rock Creek	Tree	0.048834107	-0.037915382	0.863326831	0.18681643	0.948791509	0.740412027	0.999999975	0.474549595	0.999999987	0.688875602	0.688760974	4	9	0.962964817	0.010918724
Thelesperma_megapotamicum	Hays	Herbaceous	-0.001145179	-0.241567057	0.008531115	0.016483438	0.004257622	0.569405019	0.367473451	0.999977333	0.606195885	0.999988666	0.602402532	28	2	0.952400407	-0.242712236
Tillandsia_brachycaulos	Dzibilchaltun National Park	Epiphyte	-0.002728522	-0.167754302	0.406462412	0.264299101	0.43685535	0.297888476	0.945876338	0.757069668	0.97256174	0.870097505	0.731557597	3	11	0.856408659	-0.170482823
Trillium_grandiflorum	Deezik Creek	Herbaceous	-0.003009316	0.00305326	0.751063449	0.176278467	0.823979033	0.198465294	0.97123055	0.117977905	0.985510299	0.343479119	0.179205973	4	6	0.994918521	4.39E-05
Trillium_grandiflorum	Dibble Hill	Herbaceous	0.024687439	0.012856581	0.896850781	0.169334526	0.9541603	0.313237808	0.997561709	0.002867576	0.99878011	-0.053549754	-0.102792639	3	6	1.02220668	0.03754402
Trillium_grandiflorum	Ellis Road	Herbaceous	-0.0085929	-0.014231785	0.839216423	0.198583974	0.813960929	0.077272734	0.98122147	0.67393527	0.990566237	0.820935606	0.734941389	3	6	0.980762315	-0.022824685
Trillium_grandiflorum	Georgetown Road	Herbaceous	0.003024646	-0.001117663	0.603111368	0.217397506	0.667758839	0.134780236	0.786793276	7.36E-05	0.887013684	0.008579698	-0.454115831	3	6	0.998242109	0.001906983
Trillium_grandiflorum	R. Higgens property	Herbaceous	0.017837823	0.042199987	0.677945	0.23952109	0.738889088	0.161617096	0.961980039	0.048373587	0.980805811	-0.219939961	-0.405930903	4	6	1.06143236	0.060037811
Trillium_grandiflorum	Tryon Webber Woods	Herbaceous	0.000979884	-0.033243269	0.631134228	0.23221056	0.706749005	0.113361146	0.966670003	0.299389362	0.983193777	0.54716484	0.38515758	3	6	0.973963129	-0.032263385
Trillium_grandiflorum	Whitehill Road	Herbaceous	0.003152649	-0.028930432	0.658220887	0.287027102	0.678949362	0.148794078	0.898319315	0.532104686	0.947797086	0.729455061	0.473256341	3	6	0.974033179	-0.025777783
Trillium_grandiflorum	Woodcock Lake	Herbaceous	0.001924914	0.074006318	0.492785198	0.269805111	0.565208002	0.170210855	0.98781685	0.765736838	0.993889757	0.875063905	0.816293618	3	6	1.079306881	0.075931232
Trollius_laxus	Medison County, New York	Herbaceous	-0.004202998	0.11017805	0.529090933	0.300265062	0.554023169	0.327011947	0.870917135	0.714272691	0.933229412	0.84514655	0.596667448	4	5	1.128947458	0.105975052
Vella_pseudocytisus_subsp._paui	Villalba Baja	Shrub	0.019544385	0.04359196	0.544719525	0.254039474	0.516826326	0.105691531	0.488631749	0.337800293	0.699021994	0.581205896	-0.175641734	4	4	1.071190207	0.063136346
Vella_pseudocytisus_subsp._paui	Villel	Shrub	-0.001072316	0.009697702	0.296293976	0.145096855	0.326521799	0.094483	0.212909919	0.738493299	0.461421628	0.859356328	-0.057158579	5	4	1.009720767	0.008625386
Vella_pseudocytisus_subsp._pseudocytisus	Aranjuez	Shrub	-0.004483512	-0.060791397	0.249912717	0.121477442	0.252359999	0.081311055	0.753297113	0.891506583	0.867926905	0.944196263	0.655891264	5	3	0.936929416	-0.065274909
Zea_diploperennis	Site 1	Herbaceous	0.007127616	-0.372935418	0.307111811	0.207219699	0.299260099	0.532202345	0.283248733	0.096917184	0.532211173	0.311315249	-0.638855255	3	4	0.701818477	-0.365807802
