# Supplementary material for: Transients drive the demographic dynamics of plant populations in variable environments
Source: J Ecol. 2016 Feb 22;104(2):306–14. doi: 10.1111/1365-2745.12528 (PMC4768644; doi:10.1111/1365-2745.12528)
Supplement: Supplementary file 3 — Appendix S2. Code for manipulating compadre data. [file JEC-104-306-s003.txt]

#Appendix S2: Code for manipulating COMPADRE data

# ------------------------------------------------------------------------------------ #
# Code to subset COMPADRE database to find specific species and populations of interest.
# ------------------------------------------------------------------------------------ #

# Specific data can be searched for by subsetting the data of interest
# For every matrix we only used individual matrix composites (not pooled, mean or seasonal) and unmanaged/unmanipulated populations
# within these requirements we can also search for specific populations of species using information provided in the data table in the appendix

# Example 1:
# I want to look at the species Abies Concolor in population SEGI Conifer 
# COMPADRE is made up of three dataframes. First use subset() to subset the metadata part of the compadre object 

Metadata <- subset(compadre$metadata,SpeciesAuthor == "Abies_concolor" &  Population =="SEGI Conifer"&MatrixComposite =="Individual")

# Now I can obtain rows that match out criteria to subset the matrices in the matrix dataframe
keep <- as.numeric(rownames(Metadata))
Matrices <- compadre$mat[keep]

# We are only interested in complete population matrices (matA)
Matrices[[1]]$matA


# ------------------------------------------------------------------------------------ #
# Code to export COMPADRE metadata and matrices into .csv format
# ------------------------------------------------------------------------------------ #

# We used the dataset stored as .csv in our analysis
# To export data to .csv format 

# load package popdemo to use the function to convert matrices to a single cell
library(popdemo)

PPMS<-numeric(length(length(compadre$mat)))
for (i in 1:length(compadre$mat)){
PPMS[i]<-R2Matlab(compadre$mat[[i]]$matA,noquote=TRUE)
}

# combine the data with the PPMS in their new 1 row per matrix format
dataset<-(cbind(compadre$metadata,PPMS))

write.csv(dataset,"OurData.csv") #export

# ------------------------------------------------------------------------------------ #
# Code to import and aggregate dataset from .csv format
# ------------------------------------------------------------------------------------ #

Matrices<-read.csv("metadata.csv",header=T,sep=",")

NewMatrices<-subset(Matrices, MatrixComposite=="Individual" & MatrixTreatment %in% c("Unmanipulated","Unmanaged"))

PPM<-as.character(NewMatrices$matrices)

PPMs<-as.list(numeric(length(PPM)))


for(i in 1:length(PPMs)){
  # use Matlab2R to read matrices
  PPMs[[i]]<-Matlab2R(PPM[i])#creates list of matrices
 }

# Delete incomplete matrices that contain NA to avoid potential problems during analysis
contains_na<-as.list(factor(length(PPMs)))
for(i in 1:length(PPMs)){
contains_na[i]<-any(is.na(PPMs[[i]]))
}
incomplete<-which(contains_na=="TRUE")
PPMs2<-PPMs[-incomplete]

# delete non-ergodic and reducible matrices
erg<-factor(length(PPMs2),levels=c("TRUE","FALSE"))
irreducible<-factor(length(PPMs2),levels=c("TRUE","FALSE"))

for (i in 1:length(PPMs2)){
  erg[i]<-is.matrix_ergodic(PPMs2[[i]]) 
  irreducible[i]<-is.matrix_irreducible(PPMs2[[i]])
}

delete<-unique(c(which(erg=="FALSE"),which(irreducible=="FALSE")))
PPMs<-PPMs2[-delete]

# Use [-incomplete] followed by [-delete] to remove all problematic matrices in variables of interest
NewMatrices<-NewMatrices[-incomplete,1:57]
Metadata<- NewMatrices[-delete,]
dim(Metadata)
attach(Metadata)


# need to calculate dimension and standardise species name of each matrix prior to aggregating
Sp<-as.character(SpeciesAuthor)
nums<-0:9
nums2<-paste("_",nums,sep="")
nums<-as.character(nums)
nums<-rbind(nums,nums2)#sometimes species may be indexed by adjacent numbers if so this code will exclude them to allow accurate grouping
for(i in 1:length(PPMs)){
 Dimension[i]<-dim(PPMs[[i]])[1]#added in function to get dimensions not needed here as dimension is in the data   
  #strip matrix references of their numbers to give just species
  for(j in 1:length(nums)){
    Sp[i]<-gsub(nums[j],"",Sp[i])#creates list of species
  }
}

# combine species with same dimensions and in same population location to create a unique id for each array
Species<-paste(Sp,Population,sep=".")#paste population site following species ID
Species<-paste(Species,as.character(Dimension),sep=".x")#paste dimension to ensure similar dimensions are compared across similar species
# convert to factor
Species<-as.factor(noquote(Species))
ID<-levels(Species) 
# create a list of arrays of replicated matrices:
# create empty lists/vectors
aggrPPMs<-as.list(numeric(length(ID)))
reps<-numeric(length(ID))
orders<-numeric(length(ID))
for(i in 1:length(ID)){
  #find out the dimensions of the array: 
  #[matrix dimension 1, matrix dimension 2, number of times matrix is replicated]
  orders[i]<-mean(Dimension[Species==ID[i]])
  reps[i]<-length(which(Species==ID[i]))
  #set dimensions of list of aggregated PPM arrays
  aggrPPMs[[i]]<-numeric(orders[i]^2*reps[i])
  dim(aggrPPMs[[i]])<-c(orders[i],orders[i],reps[i])
  #insert matrices into arrays
}

for(i in 1:length(ID) ){
  for(j in 1:reps[i]){
    aggrPPMs[[i]][,,j]<-PPMs[Species==ID[i]][[j]]
  }}

sp<-paste(unique(Sp))
Species_aggr<-factor(length(ID),levels=c(sp))

for(i in 1:length(ID)){
  Species_aggr[i]<-(Sp[Species==ID[i]][1])
}

# subset to only include populations with three or more temporal replicates
aggrPPMs<-subset(aggrPPMs,reps>2)
Species_aggr<-subset(Species_aggr,reps>2)
