# Supplementary material for: Transients drive the demographic dynamics of plant populations in variable environments
Source: J Ecol. 2016 Feb 22;104(2):306–14. doi: 10.1111/1365-2745.12528 (PMC4768644; doi:10.1111/1365-2745.12528)
Supplement: Supplementary file 4 — Appendix S3. Phylogeny used in analyses. [file JEC-104-306-s004.nex]

#NEXUS
[written Wed Mar 26 13:15:32 GMT 2014 by Mesquite  version 2.75 (build 564) at LL05063/141.163.186.34]

BEGIN TAXA;
	TITLE Taxa;
	DIMENSIONS NTAX=820;
	TAXLABELS
		Abutilon_theophrasti Sphaeralcea_coccinea Kosteletzkya_pentacarpa Scaphium_borneense Vatica_hainanensis Shorea_leprosula Shorea_quadrinervis Parashorea_chinensis Helianthemum_juliae Helianthemum_polygonoides Helianthemum_teneriffae Fumana_procumbens Hudsonia_montana Aquilaria_crassna Aquilaria_malaccensis Aquilaria_microcarpa Daphne_rodriguezii Warea_carteri Cochlearia_bavarica Cochlearia_pyrenaica Alliaria_petiolata Lobularia_maritima Braya_fernaldii Braya_longii Lesquerella_ovalifolia Lepidium_campestre Lepidium_davisii Lepidium_papilliferum Arabidopsis_lyrata Arabidopsis_thaliana Erysimum_capitatum_subsp_angustatum Arabis_alpina Arabis_fecunda Isatis_tinctoria Sinapis_arvensis Microthlaspi_perfoliatum Thlaspi_perfoliatum Vella_pseudocytisus_subsp_paui Vella_pseudocytisus_subsp_pseudocytisus Brassica_insularis Brassica_napus Parolinia_glabriuscula Cleome_droserifolia Acer_saccharum Acer_mono Acer_amoenum Acer_rufinerve Aesculus_turbinata Dodonaea_angustifolia Koelreuteria_bipinnata Ailanthus_altissima Carapa_guianensis Carapa_guianensis_2 Swietenia_macrophylla Khaya_senegalensis Cedrela_odorata Entandrophragma_cylindricum Choerospondias_axillaris Sclerocarya_birrea Lithraea_ternifolia Rhus_aromatica Rhus_copallinum Boswellia_papyrifera Bursera_glabrifolia Stachyurus_macrocarpus Acmena_acuminatissima Syzygium_rehderianum Syzygium_jambos Myrcia_sylvatica Psidium_guajava Melaleuca_quinquenervia Melaleuca_viridiflora Verticordia_staminosa Vochysia_ferruginea Miconia_albicans Miconia_calvescens Miconia_prasina Clidemia_hirta Lythrum_salicaria Oenothera_arizonica Oenothera_californica_subsp_avita Oenothera_deltoides Oenothera_glazioviana Gaura_neomexicana_subsp_coloradensis Clarkia_xantiana_subsp_xantiana Epilobium_latifolium Erodium_paularense Geranium_sylvaticum Acacia_aneura Acacia_bilimekii Acacia_drepanolobium Acacia_pennatula Acacia_suaveolens Stryphnodendron_excelsum Prosopis_glandulosa Prosopis_laevigata Pentaclethra_macroloba Mora_paraensis Parkinsonia_aculeata Tachigali_vasquezii Cassia_nemophila Chamaecrista_keyensis Gleditsia_triacanthos Adenocarpus_gibbsianus Echinospartum_algibicum Ulex_gallii Ulex_minor Spartocytisus_supranubius Cytisus_scoparius Cytisus_scoparius_2 Lupinus_arboreus Lupinus_lepidus Lupinus_tidestromii Adesmia_volckmannii Vouacapoua_americana Aeschynomene_virginica Machaerium_cuspidatum Pterocarpus_angolensis Platymiscium_filipes Anthyllis_alpicola Anthyllis_vulneraria Lotus_arinagensis Lotus_corniculatus Dorycnium_spectabile Sesbania_vesicaria Caragana_intermedia Hedysarum_laeve Eremosparton_songoricum Astragalus_alopecurus Astragalus_cremnophylax Astragalus_michauxii Astragalus_peckii Astragalus_scaphoides Astragalus_termolsianus Astragalus_tyghensis Oxytropis_jabalambrensis Medicago_citrina Lathyrus_vernus Trifolium_dasyphyllum Trifolium_montanum Trifolium_nanum Trifolium_parryi Trifolium_pratense Psoralea_tenuiflora Pediomelum_esculentum Phaseolus_lunatus Lespedeza_cuneata Lespedeza_cuneata_2 Periandra_mediterranea Prioria_copaifera Dicorynia_guianensis Dicymbe_altsonii Microberlinia_bisulcata Eperua_falcata Tetraberlinia_bifoliolata Dryas_octopetala Purshia_subintegra Prunus_africana Prunus_serotina Rubus_discolor Rubus_saxatilis Rubus_ursinus Geum_reptans Geum_rivale Agrimonia_eupatoria Rosa_canina Rosa_multiflora Fragaria_vesca Horkelia_congesta Potentilla_anserina Potentilla_recta Cecropia_obtusifolia Ficus_virens Ficus_microcarpa Brosimum_alicastrum Engelhardia_roxburghiana Annamocarya_sinensis Pterocarya_rhoifolia Betula_nana Betula_pubescens_subsp_tortuosa Betula_pendula Alnus_incana Nothofagus_fusca Fagus_crenata Fagus_grandifolia Fagus_sylvatica Castanopsis_chinensis Castanea_dentata Quercus_buckleyi Quercus_crispula Quercus_eduardii Quercus_potosina Quercus_rugosa Garcinia_lucida Hypericum_cumulicola Rhizophora_mangle Caryocar_brasiliense Licania_heteromorpha Lacistema_pubescens Salix_arctica Salix_arctica_2 Viola_biflora Viola_elatior Viola_fimbriatula Viola_pumila Viola_stagnina Piriqueta_caroliniana Euphorbia_clivicola Euphorbia_fontqueriana Sapium_sebiferum Phyllanthus_emblica Phyllanthus_emblica_2 Phyllanthus_indofischeri Linum_catharticum Linum_flavum Linum_tenuifolium Rourea_induta Oxalis_acetosella Larrea_tridentata Guaiacum_sanctum Distylium_racemosum Paeonia_officinalis Echeveria_longissima Sedum_laxum Saxifraga_aizoides Saxifraga_cotyledon Saxifraga_tridactylites Achillea_millefolium Santolina_melidensis Artemisia_genipi Artemisia_ordosica Erigeron_acer_subsp_decoloratus Erigeron_kachinensis Solidago_mollis Conyza_canadensis Ambrosia_deltoidea Ambrosia_dumosa Helianthus_divaricatus Helianthus_tuberosus Echinacea_angustifolia Echinacea_angustifolia_2 Ratibida_columnifera Balsamorhiza_sagittata Eupatorium_perfoliatum Eupatorium_resinosum Liatris_cylindracea Liatris_scariosa Argyroxiphium_sandwicense Holocarpha_macradenia Arnica_angustifolia Thelesperma_megapotamicum Helenium_virginicum Hymenoxys_herbacea Ligularia_sibirica Hieracium_floribundum Hieracium_lepidulum Lactuca_sativa Lactuca_serriola Lactuca_virosa Taraxacum_erythrospermum Taraxacum_officinale Taraxacum_officinale_2 Taraxacum_serotinum Hypochaeris_glabra Hypochaeris_radicata Tragopogon_dubius Tragopogon_pratensis Scorzonera_hispanica Scorzonera_humilis Malacothrix_indecora Picris_hieracioides Cheirolophus_metlesicsii Carduus_nutans Carduus_nutans_2 Carduus_nutans_3 Cirsium_perplexans Cirsium_scariosum Cirsium_pannonicum Cirsium_arvense Cirsium_vulgare Cirsium_vulgare_2 Cirsium_vulgare_3 Cirsium_palustre Cirsium_dissectum Cirsium_acaule_2 Cirsium_acaule Cirsium_canescens Cirsium_undulatum Cirsium_undulatum_var_tracyi Cirsium_pitcheri_2 Cirsium_pitcheri_3 Cirsium_pitcheri Centaurea_horrida Centaurea_solstitialis Centaurea_corymbosa Centaurea_jacea Centaurea_maculosa Centaurea_stoebe Jurinea_fontqueri Onopordum_illyricum Saussurea_laniceps Saussurea_medusa Carlina_vulgaris Espeletia_spicata Espeletia_timotensis Tetramolopium_arenarium Boltonia_decurrens Pyrrocoma_radiata Haplopappus_radiatus Aster_amellus Aster_kantoensis Aster_pyrenaeus Jacobaea_vulgaris Senecio_filaginoides Senecio_integrifolius Senecio_jacobaea Senecio_jacobaea_2 Campanula_americana Campanula_thyrsoides Campanulastrum_americanum Lobelia_boykinii Dipsacus_sylvestris Dipsacus_sylvestris_2 Scabiosa_columbaria Succisa_pratensis Succisa_pratensis_2 Succisa_pratensis_3 Lonicera_maackii Nardostachys_grandiflora Linnaea_borealis Viburnum_furcatum Sambucus_racemosa_subsp_sieboldiana Mulinum_spinosum Eryngium_alpinum Eryngium_cuneifolium Eryngium_maritimum Sanicula_europaea Carum_carvi Lomatium_bradshawii Lomatium_bradshawii_2 Lomatium_cookii Heracleum_mantegazzianum Chaerophyllum_aureum Pimpinella_saxifraga Laserpitium_longiradium Daucus_carota Panax_quinquefolius Panax_quinquefolius_2 Panax_quinquefolius_3 Dendropanax_trifidus Agalinis_auriculata Pedicularis_furbishiae Rhinanthus_minor Melampyrum_pratense Striga_hermonthica Mimulus_cardinalis Mimulus_guttatus Mimulus_lewisii Dracocephalum_austriacum Dracocephalum_austriacum_2 Thymus_loscosii Thymus_webbianus Rosmarinus_tomentosus Salvia_pratensis Dicerandra_frutescens Avicennia_germinans Avicennia_marina Pinguicula_alpina Pinguicula_ionantha Pinguicula_villosa Pinguicula_vulgaris Myoporum_platycarpum Eremophila_forrestii Eremophila_maitlandii Pseudomisopates_rivas Verbascum_fontqueri Scrophularia_valdesii Linaria_orbensis Antirrhinum_lopesianum Antirrhinum_subbaeticum Anarrhinum_fruticosum Penstemon_haydenii Collinsia_verna Digitalis_purpurea Veronica_arvensis Plantago_coronopus_2 Plantago_coronopus Plantago_lanceolata Plantago_lanceolata_2 Plantago_lanceolata_3 Plantago_major Plantago_maritima Plantago_media Plantago_rugelii Ramonda_myconi Olea_europaea_subsp_cuspidata Fabiana_imbricata Ipomoea_leptophylla Calycophyllum_spruceanum Gardenia_actinocarpa Guettarda_viburnoides Hedyotis_nigricans Frasera_speciosa Gentiana_pneumonanthe Gentiana_pneumonanthe_2 Gentianella_amarella Gentianella_campestris Gentianella_praecox_subsp_bohemica Asclepias_meadii Echium_vulgare Lithospermum_ruderale Myosotis_ramosissima Cryptantha_flava Cynoglossum_officinale Cynoglossum_virginianum Cynoglossum_vulgare Phacelia_insularis_var_insularis Calluna_vulgaris Erica_ciliaris Rhododendron_maximum Rhododendron_maximum_2 Rhododendron_ponticum Rhododendron_ponticum_2 Vaccinium_myrtillus Gaultheria_procumbens Epacris_barbata Sarracenia_alata Sarracenia_purpurea Camellia_japonica Schima_superba Pyxidanthera_brevifolia Styrax_obassia Primula_vulgaris Primula_vulgaris_2 Primula_veris Primula_veris_3 Primula_veris_2 Primula_veris_4 Primula_elatior Primula_nutans Primula_farinosa Androsace_elongata Androsace_pyrenaica Androsace_vitaliana Myrsine_guianensis Ardisia_elliptica Ardisia_escallonioides Manilkara_zapota Pouteria_sagotiana Ipomopsis_aggregata Ipomopsis_tenuituba Polemonium_vanbruntiae Phlox_drummondii Gilia_tenuiflora_subsp_arenaria Gilia_tenuiflora_subsp_hoffmannii Bertholletia_excelsa Grias_peruviana Impatiens_capensis Cornus_florida Cornus_racemosa Hydrangea_paniculata Alternanthera_philoxeroides Froelichia_floridana Ptilotus_obovatus Atriplex_canescens Atriplex_acanthocarpa Atriplex_vesicaria Chenopodium_album Salsola_australis Saponaria_bellidifolia Petrocoptis_montsicciana Petrocoptis_pseudoviscosa Silene_acaulis Silene_acaulis_2 Silene_douglasii_var_oraria Silene_regia Silene_spaldingii Silene_tatarica Minuartia_obtusiloba Cerastium_fontanum Cerastium_pumilum Arenaria_bolosii Arenaria_serpyllifolia Paronychia_jamesii Paronychia_pulvinata Mammillaria_crucigera Mammillaria_dixanthocentron Mammillaria_gaumeri Mammillaria_hernandezii Mammillaria_huitzilopochtli Mammillaria_magnimamma Mammillaria_pectinifera Coryphantha_robbinsorum Coryphantha_werdermannii Harrisia_fragrans Stenocereus_eruca Escontria_chiotilla Echinocereus_lindsayi Pachycereus_pecten Pterocereus_gaumeri Carnegiea_gigantea Neobuxbaumia_macrocephala Neobuxbaumia_macrocephala_2 Neobuxbaumia_mezcalaensis Neobuxbaumia_tetetzo Neobuxbaumia_tetetzo_2 Cephalocereus_columna Ariocarpus_scaphirostris Astrophytum_ornatum Echinocactus_platyacanthus Opuntia_imbricata Opuntia_macrocentra Opuntia_macrorhiza Opuntia_rastrera Opuntia_stricta Eriogonum_longifolium_var_gnaphalifolium Chorizanthe_pungens Persicaria_maculosa Polygonum_perfoliatum Polygonum_persicaria Rheum_acuminatum Rheum_australe Rumex_obtusifolius Rumex_rupestris Armeria_caespitosa Armeria_maritima Armeria_merinoi Limonium_carolinianum Limonium_delicatulum Limonium_erectum Limonium_geronense Limonium_malacitanum Drosera_anglica Drosera_rotundifolia Kunkeliella_subsucculenta Roupala_montana Banksia_ericifolia Banksia_goodii Grevillea_caleyi Grevillea_iaspicula Petrophile_pulchella Ranunculus_acris_subsp_acris Ranunculus_acris Ranunculus_bulbosus Ranunculus_peltatus Ranunculus_repens Anemone_patens Cimicifuga_elata Cimicifuga_rubifolia Actaea_elata Actaea_spicata Trollius_laxus Aconitum_noveboracense Delphinium_bolosii Aquilegia_chaplinei Aquilegia_chrysantha Aquilegia_longissima Aquilegia_sp Hydrastis_canadensis Hydrastis_canadensis_2 Podophyllum_peltatum Sarcocapnos_baetica Sarcocapnos_enneaphylla Sarcocapnos_pulcherrima Euptelea_pleiospermum Arctophila_fulva_var_pendulina Achnatherum_calamagrostis Austrostipa_aristiglumis Miscanthus_giganteus Sorghum_brachypodum Heteropogon_contortus Themeda_triandra Themeda_triandra_2 Hyparrhenia_diplandra Microstegium_vimineum Zea_diploperennis Zea_mays_subsp_parviglumis Leptocoryphium_lanatum Setaria_faberi Setaria_faberi_2 Setaria_incrassata Setaria_incrassata_2 Digitaria_eriantha Molinia_caerulea Hilaria_mutica Bouteloua_rigidiseta Swallenia_alexandrae Spartina_alterniflora Sporobolus_heterolepis Aristida_bipartita Danthonia_sericea Poa_alpina Vulpia_fasciculata Vulpia_myuros Vulpia_bromoides Andropogon_brevifolius Andropogon_semiberbis Bothriochloa_insculpta Bothriochloa_ischaemum Festuca_eskia Festuca_gracillima Phalaris_brachystachys Anthoxanthum_odoratum Calamagrostis_canescens Koeleria_macrantha Bromus_tectorum Oryza_sativa Oryza_sativa_var_sylvatica Vulpicida_pinastri Hordeum_murinum Hordeum_spontaneum Aegilops_triuncialis Agropyron_cristatum Agropyron_repens Carex_aquatilis_subsp_stans Carex_bigelowii Carex_humilis Carex_membranacea Eriophorum_angustifolium_subsp_triste Eriophorum_vaginatum Syngonanthus_nitens Tillandsia_juncea Tillandsia_punctulata Tillandsia_multicaulis Tillandsia_deppeana Tillandsia_macdougallii Tillandsia_brachycaulos Tillandsia_recurvata Tillandsia_violacea Werauhia_sanguinolenta Catopsis_sessiliflora Aechmea_magdalenae Aechmea_nudicaulis Ptychosperma_macarthurii Rhopalostylis_sapida Rhopalostylis_sapida_2 Neodypsis_decaryi Euterpe_edulis_2 Euterpe_edulis Euterpe_oleracea Euterpe_precatoria Geonoma_brevispatha Geonoma_deversa Geonoma_macrostachys Geonoma_orbignyana Geonoma_schottiana Podococcus_barteri Attalea_humilis Astrocaryum_aculeatissimum Astrocaryum_mexicanum Desmoncus_orthacanthos Reinhardtia_gracilis Chamaedorea_elegans Chamaedorea_radicalis Chamaedorea_radicalis_2 Chamaedorea_radicalis_3 Iriartea_deltoidea Pseudophoenix_sargentii Pseudophoenix_sargentii_2 Phytelephas_seemannii Coccothrinax_readii Thrinax_radiata Sabal_minor Sabal_palmetto Sabal_uresana Sabal_yapa Borassus_aethiopum Lodoicea_maldivica Calamus_rhabdocladus Daemonorops_cf_poilanei Mauritia_flexuosa Lepidocaryum_tenue Eremospatha_macrocarpa Laccosperma_secundiflorum Calathea_marantifolia Calathea_micans Calathea_ovandensis Heliconia_acuminata Heliconia_metallica Tradescantia_blossfeldiana Tradescantia_brevifolia Tradescantia_fluminensis Tradescantia_zebrina Murdannia_nudiflora Murdannia_simplex Commelina_benghalensis Commelina_bracteosa Agave_marmorata Dracaena_cinnabari Aloe_peglerae Allium_monanthum Allium_sativum Allium_tricoccum Allium_vineale Narcissus_poeticus Narcissus_pseudonarcissus Xanthorrhoea_resinifera Iris_germanica Iris_hexagona Iris_pseudacorus Epipactis_atrorubens Cleistes_varicata_var_bifaria Cleistes_divaricata Cypripedium_calceolus Cypripedium_acaule Cypripedium_fasciculatum Cypripedium_lentiginosum Neotinea_ustulata Ophrys_sphegodes Orchis_purpurea Platanthera_hookeri Dactylorhiza_lapponica Gymnadenia_conopsea Herminium_monorchis Anacamptis_pyramidalis Himantoglossum_hircinum Himantoglossum_hircinum_2 Spiranthes_spiralis Aspasia_principissa Corallorhiza_trifida Tolumnia_variegata Guarianthe_aurantiaca Lepanthes_rubripetala Lepanthes_eltoroensis Lepanthes_rupestris Encyclia_tampensis Dimerandra_emarginata Erythronium_japonicum Fritillaria_camschatcensis Fritillaria_meleagris Clintonia_borealis Calochortus_lyallii Calochortus_macrocarpus Calochortus_obispoensis Calochortus_albus Calochortus_pulchellus Calochortus_tiburonensis Trillium_apetalon Trillium_camschatcense Trillium_grandiflorum_2 Trillium_grandiflorum Chamaelirium_luteum Disporum_sessile Disporum_smilacinum Colchicum_autumnale Borderea_chouardii Borderea_pyrenaica Arisaema_serratum Arisaema_triphyllum Heteropsis_flexuosa Heteropsis_macrophylla Heteropsis_oblongifolia Phyllospadix_scouleri Phyllospadix_serrulatus Duguetia_neglecta Oxandra_asbeckii Magnolia_dealbata Magnolia_salicifolia Manglietia_fordiana Virola_surinamensis Cryptocarya_chinensis Chlorocardium_rodiei Licaria_mahuba Cinnamomum_camphora Lindera_umbellata Lindera_benzoin_2 Lindera_benzoin Asarum_canadense Abies_balsamea Abies_concolor Abies_magnifica Abies_homolepis Abies_sachalinensis Tsuga_canadensis Picea_glehnii Picea_jezoensis Pinus_kwangtungensis Pinus_strobus Pinus_lambertiana Pinus_lambertiana_2 Pinus_cembroides Pinus_nelsoni Pinus_palustris Pinus_ponderosa Pinus_jeffreyi Pinus_pinaster Pinus_massoniana Pinus_nigra Pinus_nigra_subsp_laricio Pinus_sylvestris Agathis_ovata Araucaria_hunsteinii Araucaria_cunninghamii Araucaria_laubenfelsii Araucaria_muelleri Dacrydium_elatum Callitris_intratropica Calocedrus_decurrens Calocedrus_macrolepis Cupressus_forbesii Juniperus_procera Sabina_vulgaris Taxodium_mucronatum Sequoia_sempervirens Sequoia_sempervirens_2 Taxus_brevifolia Taxus_floridana Torreya_taxifolia Encephalartos_cycadifolius Encephalartos_villosus Zamia_amblyphyllidia Zamia_loddigesii Ceratozamia_matudae Ceratozamia_mirandae Ceratozamia_norstogii Dioon_caputoi Dioon_sonorense Dioon_merolae Dioon_edule Dioon_spinulosum 
	;

END;


BEGIN TREES;
	Title Imported_trees;
	LINK Taxa = Taxa;
	TRANSLATE
		1 Abutilon_theophrasti,
		2 Sphaeralcea_coccinea,
		3 Kosteletzkya_pentacarpa,
		4 Scaphium_borneense,
		5 Vatica_hainanensis,
		6 Shorea_leprosula,
		7 Shorea_quadrinervis,
		8 Parashorea_chinensis,
		9 Helianthemum_juliae,
		10 Helianthemum_polygonoides,
		11 Helianthemum_teneriffae,
		12 Fumana_procumbens,
		13 Hudsonia_montana,
		14 Aquilaria_crassna,
		15 Aquilaria_malaccensis,
		16 Aquilaria_microcarpa,
		17 Daphne_rodriguezii,
		18 Warea_carteri,
		19 Cochlearia_bavarica,
		20 Cochlearia_pyrenaica,
		21 Alliaria_petiolata,
		22 Lobularia_maritima,
		23 Braya_fernaldii,
		24 Braya_longii,
		25 Lesquerella_ovalifolia,
		26 Lepidium_campestre,
		27 Lepidium_davisii,
		28 Lepidium_papilliferum,
		29 Arabidopsis_lyrata,
		30 Arabidopsis_thaliana,
		31 Erysimum_capitatum_subsp_angustatum,
		32 Arabis_alpina,
		33 Arabis_fecunda,
		34 Isatis_tinctoria,
		35 Sinapis_arvensis,
		36 Microthlaspi_perfoliatum,
		37 Thlaspi_perfoliatum,
		38 Vella_pseudocytisus_subsp_paui,
		39 Vella_pseudocytisus_subsp_pseudocytisus,
		40 Brassica_insularis,
		41 Brassica_napus,
		42 Parolinia_glabriuscula,
		43 Cleome_droserifolia,
		44 Acer_saccharum,
		45 Acer_mono,
		46 Acer_amoenum,
		47 Acer_rufinerve,
		48 Aesculus_turbinata,
		49 Dodonaea_angustifolia,
		50 Koelreuteria_bipinnata,
		51 Ailanthus_altissima,
		52 Carapa_guianensis,
		53 Carapa_guianensis_2,
		54 Swietenia_macrophylla,
		55 Khaya_senegalensis,
		56 Cedrela_odorata,
		57 Entandrophragma_cylindricum,
		58 Choerospondias_axillaris,
		59 Sclerocarya_birrea,
		60 Lithraea_ternifolia,
		61 Rhus_aromatica,
		62 Rhus_copallinum,
		63 Boswellia_papyrifera,
		64 Bursera_glabrifolia,
		65 Stachyurus_macrocarpus,
		66 Acmena_acuminatissima,
		67 Syzygium_rehderianum,
		68 Syzygium_jambos,
		69 Myrcia_sylvatica,
		70 Psidium_guajava,
		71 Melaleuca_quinquenervia,
		72 Melaleuca_viridiflora,
		73 Verticordia_staminosa,
		74 Vochysia_ferruginea,
		75 Miconia_albicans,
		76 Miconia_calvescens,
		77 Miconia_prasina,
		78 Clidemia_hirta,
		79 Lythrum_salicaria,
		80 Oenothera_arizonica,
		81 Oenothera_californica_subsp_avita,
		82 Oenothera_deltoides,
		83 Oenothera_glazioviana,
		84 Gaura_neomexicana_subsp_coloradensis,
		85 Clarkia_xantiana_subsp_xantiana,
		86 Epilobium_latifolium,
		87 Erodium_paularense,
		88 Geranium_sylvaticum,
		89 Acacia_aneura,
		90 Acacia_bilimekii,
		91 Acacia_drepanolobium,
		92 Acacia_pennatula,
		93 Acacia_suaveolens,
		94 Stryphnodendron_excelsum,
		95 Prosopis_glandulosa,
		96 Prosopis_laevigata,
		97 Pentaclethra_macroloba,
		98 Mora_paraensis,
		99 Parkinsonia_aculeata,
		100 Tachigali_vasquezii,
		101 Cassia_nemophila,
		102 Chamaecrista_keyensis,
		103 Gleditsia_triacanthos,
		104 Adenocarpus_gibbsianus,
		105 Echinospartum_algibicum,
		106 Ulex_gallii,
		107 Ulex_minor,
		108 Spartocytisus_supranubius,
		109 Cytisus_scoparius,
		110 Cytisus_scoparius_2,
		111 Lupinus_arboreus,
		112 Lupinus_lepidus,
		113 Lupinus_tidestromii,
		114 Adesmia_volckmannii,
		115 Vouacapoua_americana,
		116 Aeschynomene_virginica,
		117 Machaerium_cuspidatum,
		118 Pterocarpus_angolensis,
		119 Platymiscium_filipes,
		120 Anthyllis_alpicola,
		121 Anthyllis_vulneraria,
		122 Lotus_arinagensis,
		123 Lotus_corniculatus,
		124 Dorycnium_spectabile,
		125 Sesbania_vesicaria,
		126 Caragana_intermedia,
		127 Hedysarum_laeve,
		128 Eremosparton_songoricum,
		129 Astragalus_alopecurus,
		130 Astragalus_cremnophylax,
		131 Astragalus_michauxii,
		132 Astragalus_peckii,
		133 Astragalus_scaphoides,
		134 Astragalus_termolsianus,
		135 Astragalus_tyghensis,
		136 Oxytropis_jabalambrensis,
		137 Medicago_citrina,
		138 Lathyrus_vernus,
		139 Trifolium_dasyphyllum,
		140 Trifolium_montanum,
		141 Trifolium_nanum,
		142 Trifolium_parryi,
		143 Trifolium_pratense,
		144 Psoralea_tenuiflora,
		145 Pediomelum_esculentum,
		146 Phaseolus_lunatus,
		147 Lespedeza_cuneata,
		148 Lespedeza_cuneata_2,
		149 Periandra_mediterranea,
		150 Prioria_copaifera,
		151 Dicorynia_guianensis,
		152 Dicymbe_altsonii,
		153 Microberlinia_bisulcata,
		154 Eperua_falcata,
		155 Tetraberlinia_bifoliolata,
		156 Dryas_octopetala,
		157 Purshia_subintegra,
		158 Prunus_africana,
		159 Prunus_serotina,
		160 Rubus_discolor,
		161 Rubus_saxatilis,
		162 Rubus_ursinus,
		163 Geum_reptans,
		164 Geum_rivale,
		165 Agrimonia_eupatoria,
		166 Rosa_canina,
		167 Rosa_multiflora,
		168 Fragaria_vesca,
		169 Horkelia_congesta,
		170 Potentilla_anserina,
		171 Potentilla_recta,
		172 Cecropia_obtusifolia,
		173 Ficus_virens,
		174 Ficus_microcarpa,
		175 Brosimum_alicastrum,
		176 Engelhardia_roxburghiana,
		177 Annamocarya_sinensis,
		178 Pterocarya_rhoifolia,
		179 Betula_nana,
		180 Betula_pubescens_subsp_tortuosa,
		181 Betula_pendula,
		182 Alnus_incana,
		183 Nothofagus_fusca,
		184 Fagus_crenata,
		185 Fagus_grandifolia,
		186 Fagus_sylvatica,
		187 Castanopsis_chinensis,
		188 Castanea_dentata,
		189 Quercus_buckleyi,
		190 Quercus_crispula,
		191 Quercus_eduardii,
		192 Quercus_potosina,
		193 Quercus_rugosa,
		194 Garcinia_lucida,
		195 Hypericum_cumulicola,
		196 Rhizophora_mangle,
		197 Caryocar_brasiliense,
		198 Licania_heteromorpha,
		199 Lacistema_pubescens,
		200 Salix_arctica,
		201 Salix_arctica_2,
		202 Viola_biflora,
		203 Viola_elatior,
		204 Viola_fimbriatula,
		205 Viola_pumila,
		206 Viola_stagnina,
		207 Piriqueta_caroliniana,
		208 Euphorbia_clivicola,
		209 Euphorbia_fontqueriana,
		210 Sapium_sebiferum,
		211 Phyllanthus_emblica,
		212 Phyllanthus_emblica_2,
		213 Phyllanthus_indofischeri,
		214 Linum_catharticum,
		215 Linum_flavum,
		216 Linum_tenuifolium,
		217 Rourea_induta,
		218 Oxalis_acetosella,
		219 Larrea_tridentata,
		220 Guaiacum_sanctum,
		221 Distylium_racemosum,
		222 Paeonia_officinalis,
		223 Echeveria_longissima,
		224 Sedum_laxum,
		225 Saxifraga_aizoides,
		226 Saxifraga_cotyledon,
		227 Saxifraga_tridactylites,
		228 Achillea_millefolium,
		229 Santolina_melidensis,
		230 Artemisia_genipi,
		231 Artemisia_ordosica,
		232 Erigeron_acer_subsp_decoloratus,
		233 Erigeron_kachinensis,
		234 Solidago_mollis,
		235 Conyza_canadensis,
		236 Ambrosia_deltoidea,
		237 Ambrosia_dumosa,
		238 Helianthus_divaricatus,
		239 Helianthus_tuberosus,
		240 Echinacea_angustifolia,
		241 Echinacea_angustifolia_2,
		242 Ratibida_columnifera,
		243 Balsamorhiza_sagittata,
		244 Eupatorium_perfoliatum,
		245 Eupatorium_resinosum,
		246 Liatris_cylindracea,
		247 Liatris_scariosa,
		248 Argyroxiphium_sandwicense,
		249 Holocarpha_macradenia,
		250 Arnica_angustifolia,
		251 Thelesperma_megapotamicum,
		252 Helenium_virginicum,
		253 Hymenoxys_herbacea,
		254 Ligularia_sibirica,
		255 Hieracium_floribundum,
		256 Hieracium_lepidulum,
		257 Lactuca_sativa,
		258 Lactuca_serriola,
		259 Lactuca_virosa,
		260 Taraxacum_erythrospermum,
		261 Taraxacum_officinale,
		262 Taraxacum_officinale_2,
		263 Taraxacum_serotinum,
		264 Hypochaeris_glabra,
		265 Hypochaeris_radicata,
		266 Tragopogon_dubius,
		267 Tragopogon_pratensis,
		268 Scorzonera_hispanica,
		269 Scorzonera_humilis,
		270 Malacothrix_indecora,
		271 Picris_hieracioides,
		272 Cheirolophus_metlesicsii,
		273 Carduus_nutans,
		274 Carduus_nutans_2,
		275 Carduus_nutans_3,
		276 Cirsium_perplexans,
		277 Cirsium_scariosum,
		278 Cirsium_pannonicum,
		279 Cirsium_arvense,
		280 Cirsium_vulgare,
		281 Cirsium_vulgare_2,
		282 Cirsium_vulgare_3,
		283 Cirsium_palustre,
		284 Cirsium_dissectum,
		285 Cirsium_acaule_2,
		286 Cirsium_acaule,
		287 Cirsium_canescens,
		288 Cirsium_undulatum,
		289 Cirsium_undulatum_var_tracyi,
		290 Cirsium_pitcheri_2,
		291 Cirsium_pitcheri_3,
		292 Cirsium_pitcheri,
		293 Centaurea_horrida,
		294 Centaurea_solstitialis,
		295 Centaurea_corymbosa,
		296 Centaurea_jacea,
		297 Centaurea_maculosa,
		298 Centaurea_stoebe,
		299 Jurinea_fontqueri,
		300 Onopordum_illyricum,
		301 Saussurea_laniceps,
		302 Saussurea_medusa,
		303 Carlina_vulgaris,
		304 Espeletia_spicata,
		305 Espeletia_timotensis,
		306 Tetramolopium_arenarium,
		307 Boltonia_decurrens,
		308 Pyrrocoma_radiata,
		309 Haplopappus_radiatus,
		310 Aster_amellus,
		311 Aster_kantoensis,
		312 Aster_pyrenaeus,
		313 Jacobaea_vulgaris,
		314 Senecio_filaginoides,
		315 Senecio_integrifolius,
		316 Senecio_jacobaea,
		317 Senecio_jacobaea_2,
		318 Campanula_americana,
		319 Campanula_thyrsoides,
		320 Campanulastrum_americanum,
		321 Lobelia_boykinii,
		322 Dipsacus_sylvestris,
		323 Dipsacus_sylvestris_2,
		324 Scabiosa_columbaria,
		325 Succisa_pratensis,
		326 Succisa_pratensis_2,
		327 Succisa_pratensis_3,
		328 Lonicera_maackii,
		329 Nardostachys_grandiflora,
		330 Linnaea_borealis,
		331 Viburnum_furcatum,
		332 Sambucus_racemosa_subsp_sieboldiana,
		333 Mulinum_spinosum,
		334 Eryngium_alpinum,
		335 Eryngium_cuneifolium,
		336 Eryngium_maritimum,
		337 Sanicula_europaea,
		338 Carum_carvi,
		339 Lomatium_bradshawii,
		340 Lomatium_bradshawii_2,
		341 Lomatium_cookii,
		342 Heracleum_mantegazzianum,
		343 Chaerophyllum_aureum,
		344 Pimpinella_saxifraga,
		345 Laserpitium_longiradium,
		346 Daucus_carota,
		347 Panax_quinquefolius,
		348 Panax_quinquefolius_2,
		349 Panax_quinquefolius_3,
		350 Dendropanax_trifidus,
		351 Agalinis_auriculata,
		352 Pedicularis_furbishiae,
		353 Rhinanthus_minor,
		354 Melampyrum_pratense,
		355 Striga_hermonthica,
		356 Mimulus_cardinalis,
		357 Mimulus_guttatus,
		358 Mimulus_lewisii,
		359 Dracocephalum_austriacum,
		360 Dracocephalum_austriacum_2,
		361 Thymus_loscosii,
		362 Thymus_webbianus,
		363 Rosmarinus_tomentosus,
		364 Salvia_pratensis,
		365 Dicerandra_frutescens,
		366 Avicennia_germinans,
		367 Avicennia_marina,
		368 Pinguicula_alpina,
		369 Pinguicula_ionantha,
		370 Pinguicula_villosa,
		371 Pinguicula_vulgaris,
		372 Myoporum_platycarpum,
		373 Eremophila_forrestii,
		374 Eremophila_maitlandii,
		375 Pseudomisopates_rivas,
		376 Verbascum_fontqueri,
		377 Scrophularia_valdesii,
		378 Linaria_orbensis,
		379 Antirrhinum_lopesianum,
		380 Antirrhinum_subbaeticum,
		381 Anarrhinum_fruticosum,
		382 Penstemon_haydenii,
		383 Collinsia_verna,
		384 Digitalis_purpurea,
		385 Veronica_arvensis,
		386 Plantago_coronopus_2,
		387 Plantago_coronopus,
		388 Plantago_lanceolata,
		389 Plantago_lanceolata_2,
		390 Plantago_lanceolata_3,
		391 Plantago_major,
		392 Plantago_maritima,
		393 Plantago_media,
		394 Plantago_rugelii,
		395 Ramonda_myconi,
		396 Olea_europaea_subsp_cuspidata,
		397 Fabiana_imbricata,
		398 Ipomoea_leptophylla,
		399 Calycophyllum_spruceanum,
		400 Gardenia_actinocarpa,
		401 Guettarda_viburnoides,
		402 Hedyotis_nigricans,
		403 Frasera_speciosa,
		404 Gentiana_pneumonanthe,
		405 Gentiana_pneumonanthe_2,
		406 Gentianella_amarella,
		407 Gentianella_campestris,
		408 Gentianella_praecox_subsp_bohemica,
		409 Asclepias_meadii,
		410 Echium_vulgare,
		411 Lithospermum_ruderale,
		412 Myosotis_ramosissima,
		413 Cryptantha_flava,
		414 Cynoglossum_officinale,
		415 Cynoglossum_virginianum,
		416 Cynoglossum_vulgare,
		417 Phacelia_insularis_var_insularis,
		418 Calluna_vulgaris,
		419 Erica_ciliaris,
		420 Rhododendron_maximum,
		421 Rhododendron_maximum_2,
		422 Rhododendron_ponticum,
		423 Rhododendron_ponticum_2,
		424 Vaccinium_myrtillus,
		425 Gaultheria_procumbens,
		426 Epacris_barbata,
		427 Sarracenia_alata,
		428 Sarracenia_purpurea,
		429 Camellia_japonica,
		430 Schima_superba,
		431 Pyxidanthera_brevifolia,
		432 Styrax_obassia,
		433 Primula_vulgaris,
		434 Primula_vulgaris_2,
		435 Primula_veris,
		436 Primula_veris_3,
		437 Primula_veris_2,
		438 Primula_veris_4,
		439 Primula_elatior,
		440 Primula_nutans,
		441 Primula_farinosa,
		442 Androsace_elongata,
		443 Androsace_pyrenaica,
		444 Androsace_vitaliana,
		445 Myrsine_guianensis,
		446 Ardisia_elliptica,
		447 Ardisia_escallonioides,
		448 Manilkara_zapota,
		449 Pouteria_sagotiana,
		450 Ipomopsis_aggregata,
		451 Ipomopsis_tenuituba,
		452 Polemonium_vanbruntiae,
		453 Phlox_drummondii,
		454 Gilia_tenuiflora_subsp_arenaria,
		455 Gilia_tenuiflora_subsp_hoffmannii,
		456 Bertholletia_excelsa,
		457 Grias_peruviana,
		458 Impatiens_capensis,
		459 Cornus_florida,
		460 Cornus_racemosa,
		461 Hydrangea_paniculata,
		462 Alternanthera_philoxeroides,
		463 Froelichia_floridana,
		464 Ptilotus_obovatus,
		465 Atriplex_canescens,
		466 Atriplex_acanthocarpa,
		467 Atriplex_vesicaria,
		468 Chenopodium_album,
		469 Salsola_australis,
		470 Saponaria_bellidifolia,
		471 Petrocoptis_montsicciana,
		472 Petrocoptis_pseudoviscosa,
		473 Silene_acaulis,
		474 Silene_acaulis_2,
		475 Silene_douglasii_var_oraria,
		476 Silene_regia,
		477 Silene_spaldingii,
		478 Silene_tatarica,
		479 Minuartia_obtusiloba,
		480 Cerastium_fontanum,
		481 Cerastium_pumilum,
		482 Arenaria_bolosii,
		483 Arenaria_serpyllifolia,
		484 Paronychia_jamesii,
		485 Paronychia_pulvinata,
		486 Mammillaria_crucigera,
		487 Mammillaria_dixanthocentron,
		488 Mammillaria_gaumeri,
		489 Mammillaria_hernandezii,
		490 Mammillaria_huitzilopochtli,
		491 Mammillaria_magnimamma,
		492 Mammillaria_pectinifera,
		493 Coryphantha_robbinsorum,
		494 Coryphantha_werdermannii,
		495 Harrisia_fragrans,
		496 Stenocereus_eruca,
		497 Escontria_chiotilla,
		498 Echinocereus_lindsayi,
		499 Pachycereus_pecten,
		500 Pterocereus_gaumeri,
		501 Carnegiea_gigantea,
		502 Neobuxbaumia_macrocephala,
		503 Neobuxbaumia_macrocephala_2,
		504 Neobuxbaumia_mezcalaensis,
		505 Neobuxbaumia_tetetzo,
		506 Neobuxbaumia_tetetzo_2,
		507 Cephalocereus_columna,
		508 Ariocarpus_scaphirostris,
		509 Astrophytum_ornatum,
		510 Echinocactus_platyacanthus,
		511 Opuntia_imbricata,
		512 Opuntia_macrocentra,
		513 Opuntia_macrorhiza,
		514 Opuntia_rastrera,
		515 Opuntia_stricta,
		516 Eriogonum_longifolium_var_gnaphalifolium,
		517 Chorizanthe_pungens,
		518 Persicaria_maculosa,
		519 Polygonum_perfoliatum,
		520 Polygonum_persicaria,
		521 Rheum_acuminatum,
		522 Rheum_australe,
		523 Rumex_obtusifolius,
		524 Rumex_rupestris,
		525 Armeria_caespitosa,
		526 Armeria_maritima,
		527 Armeria_merinoi,
		528 Limonium_carolinianum,
		529 Limonium_delicatulum,
		530 Limonium_erectum,
		531 Limonium_geronense,
		532 Limonium_malacitanum,
		533 Drosera_anglica,
		534 Drosera_rotundifolia,
		535 Kunkeliella_subsucculenta,
		536 Roupala_montana,
		537 Banksia_ericifolia,
		538 Banksia_goodii,
		539 Grevillea_caleyi,
		540 Grevillea_iaspicula,
		541 Petrophile_pulchella,
		542 Ranunculus_acris_subsp_acris,
		543 Ranunculus_acris,
		544 Ranunculus_bulbosus,
		545 Ranunculus_peltatus,
		546 Ranunculus_repens,
		547 Anemone_patens,
		548 Cimicifuga_elata,
		549 Cimicifuga_rubifolia,
		550 Actaea_elata,
		551 Actaea_spicata,
		552 Trollius_laxus,
		553 Aconitum_noveboracense,
		554 Delphinium_bolosii,
		555 Aquilegia_chaplinei,
		556 Aquilegia_chrysantha,
		557 Aquilegia_longissima,
		558 Aquilegia_sp,
		559 Hydrastis_canadensis,
		560 Hydrastis_canadensis_2,
		561 Podophyllum_peltatum,
		562 Sarcocapnos_baetica,
		563 Sarcocapnos_enneaphylla,
		564 Sarcocapnos_pulcherrima,
		565 Euptelea_pleiospermum,
		566 Arctophila_fulva_var_pendulina,
		567 Achnatherum_calamagrostis,
		568 Austrostipa_aristiglumis,
		569 Miscanthus_giganteus,
		570 Sorghum_brachypodum,
		571 Heteropogon_contortus,
		572 Themeda_triandra,
		573 Themeda_triandra_2,
		574 Hyparrhenia_diplandra,
		575 Microstegium_vimineum,
		576 Zea_diploperennis,
		577 Zea_mays_subsp_parviglumis,
		578 Leptocoryphium_lanatum,
		579 Setaria_faberi,
		580 Setaria_faberi_2,
		581 Setaria_incrassata,
		582 Setaria_incrassata_2,
		583 Digitaria_eriantha,
		584 Molinia_caerulea,
		585 Hilaria_mutica,
		586 Bouteloua_rigidiseta,
		587 Swallenia_alexandrae,
		588 Spartina_alterniflora,
		589 Sporobolus_heterolepis,
		590 Aristida_bipartita,
		591 Danthonia_sericea,
		592 Poa_alpina,
		593 Vulpia_fasciculata,
		594 Vulpia_myuros,
		595 Vulpia_bromoides,
		596 Andropogon_brevifolius,
		597 Andropogon_semiberbis,
		598 Bothriochloa_insculpta,
		599 Bothriochloa_ischaemum,
		600 Festuca_eskia,
		601 Festuca_gracillima,
		602 Phalaris_brachystachys,
		603 Anthoxanthum_odoratum,
		604 Calamagrostis_canescens,
		605 Koeleria_macrantha,
		606 Bromus_tectorum,
		607 Oryza_sativa,
		608 Oryza_sativa_var_sylvatica,
		609 Vulpicida_pinastri,
		610 Hordeum_murinum,
		611 Hordeum_spontaneum,
		612 Aegilops_triuncialis,
		613 Agropyron_cristatum,
		614 Agropyron_repens,
		615 Carex_aquatilis_subsp_stans,
		616 Carex_bigelowii,
		617 Carex_humilis,
		618 Carex_membranacea,
		619 Eriophorum_angustifolium_subsp_triste,
		620 Eriophorum_vaginatum,
		621 Syngonanthus_nitens,
		622 Tillandsia_juncea,
		623 Tillandsia_punctulata,
		624 Tillandsia_multicaulis,
		625 Tillandsia_deppeana,
		626 Tillandsia_macdougallii,
		627 Tillandsia_brachycaulos,
		628 Tillandsia_recurvata,
		629 Tillandsia_violacea,
		630 Werauhia_sanguinolenta,
		631 Catopsis_sessiliflora,
		632 Aechmea_magdalenae,
		633 Aechmea_nudicaulis,
		634 Ptychosperma_macarthurii,
		635 Rhopalostylis_sapida,
		636 Rhopalostylis_sapida_2,
		637 Neodypsis_decaryi,
		638 Euterpe_edulis_2,
		639 Euterpe_edulis,
		640 Euterpe_oleracea,
		641 Euterpe_precatoria,
		642 Geonoma_brevispatha,
		643 Geonoma_deversa,
		644 Geonoma_macrostachys,
		645 Geonoma_orbignyana,
		646 Geonoma_schottiana,
		647 Podococcus_barteri,
		648 Attalea_humilis,
		649 Astrocaryum_aculeatissimum,
		650 Astrocaryum_mexicanum,
		651 Desmoncus_orthacanthos,
		652 Reinhardtia_gracilis,
		653 Chamaedorea_elegans,
		654 Chamaedorea_radicalis,
		655 Chamaedorea_radicalis_2,
		656 Chamaedorea_radicalis_3,
		657 Iriartea_deltoidea,
		658 Pseudophoenix_sargentii,
		659 Pseudophoenix_sargentii_2,
		660 Phytelephas_seemannii,
		661 Coccothrinax_readii,
		662 Thrinax_radiata,
		663 Sabal_minor,
		664 Sabal_palmetto,
		665 Sabal_uresana,
		666 Sabal_yapa,
		667 Borassus_aethiopum,
		668 Lodoicea_maldivica,
		669 Calamus_rhabdocladus,
		670 Daemonorops_cf_poilanei,
		671 Mauritia_flexuosa,
		672 Lepidocaryum_tenue,
		673 Eremospatha_macrocarpa,
		674 Laccosperma_secundiflorum,
		675 Calathea_marantifolia,
		676 Calathea_micans,
		677 Calathea_ovandensis,
		678 Heliconia_acuminata,
		679 Heliconia_metallica,
		680 Tradescantia_blossfeldiana,
		681 Tradescantia_brevifolia,
		682 Tradescantia_fluminensis,
		683 Tradescantia_zebrina,
		684 Murdannia_nudiflora,
		685 Murdannia_simplex,
		686 Commelina_benghalensis,
		687 Commelina_bracteosa,
		688 Agave_marmorata,
		689 Dracaena_cinnabari,
		690 Aloe_peglerae,
		691 Allium_monanthum,
		692 Allium_sativum,
		693 Allium_tricoccum,
		694 Allium_vineale,
		695 Narcissus_poeticus,
		696 Narcissus_pseudonarcissus,
		697 Xanthorrhoea_resinifera,
		698 Iris_germanica,
		699 Iris_hexagona,
		700 Iris_pseudacorus,
		701 Epipactis_atrorubens,
		702 Cleistes_varicata_var_bifaria,
		703 Cleistes_divaricata,
		704 Cypripedium_calceolus,
		705 Cypripedium_acaule,
		706 Cypripedium_fasciculatum,
		707 Cypripedium_lentiginosum,
		708 Neotinea_ustulata,
		709 Ophrys_sphegodes,
		710 Orchis_purpurea,
		711 Platanthera_hookeri,
		712 Dactylorhiza_lapponica,
		713 Gymnadenia_conopsea,
		714 Herminium_monorchis,
		715 Anacamptis_pyramidalis,
		716 Himantoglossum_hircinum,
		717 Himantoglossum_hircinum_2,
		718 Spiranthes_spiralis,
		719 Aspasia_principissa,
		720 Corallorhiza_trifida,
		721 Tolumnia_variegata,
		722 Guarianthe_aurantiaca,
		723 Lepanthes_rubripetala,
		724 Lepanthes_eltoroensis,
		725 Lepanthes_rupestris,
		726 Encyclia_tampensis,
		727 Dimerandra_emarginata,
		728 Erythronium_japonicum,
		729 Fritillaria_camschatcensis,
		730 Fritillaria_meleagris,
		731 Clintonia_borealis,
		732 Calochortus_lyallii,
		733 Calochortus_macrocarpus,
		734 Calochortus_obispoensis,
		735 Calochortus_albus,
		736 Calochortus_pulchellus,
		737 Calochortus_tiburonensis,
		738 Trillium_apetalon,
		739 Trillium_camschatcense,
		740 Trillium_grandiflorum_2,
		741 Trillium_grandiflorum,
		742 Chamaelirium_luteum,
		743 Disporum_sessile,
		744 Disporum_smilacinum,
		745 Colchicum_autumnale,
		746 Borderea_chouardii,
		747 Borderea_pyrenaica,
		748 Arisaema_serratum,
		749 Arisaema_triphyllum,
		750 Heteropsis_flexuosa,
		751 Heteropsis_macrophylla,
		752 Heteropsis_oblongifolia,
		753 Phyllospadix_scouleri,
		754 Phyllospadix_serrulatus,
		755 Duguetia_neglecta,
		756 Oxandra_asbeckii,
		757 Magnolia_dealbata,
		758 Magnolia_salicifolia,
		759 Manglietia_fordiana,
		760 Virola_surinamensis,
		761 Cryptocarya_chinensis,
		762 Chlorocardium_rodiei,
		763 Licaria_mahuba,
		764 Cinnamomum_camphora,
		765 Lindera_umbellata,
		766 Lindera_benzoin_2,
		767 Lindera_benzoin,
		768 Asarum_canadense,
		769 Abies_balsamea,
		770 Abies_concolor,
		771 Abies_magnifica,
		772 Abies_homolepis,
		773 Abies_sachalinensis,
		774 Tsuga_canadensis,
		775 Picea_glehnii,
		776 Picea_jezoensis,
		777 Pinus_kwangtungensis,
		778 Pinus_strobus,
		779 Pinus_lambertiana,
		780 Pinus_lambertiana_2,
		781 Pinus_cembroides,
		782 Pinus_nelsoni,
		783 Pinus_palustris,
		784 Pinus_ponderosa,
		785 Pinus_jeffreyi,
		786 Pinus_pinaster,
		787 Pinus_massoniana,
		788 Pinus_nigra,
		789 Pinus_nigra_subsp_laricio,
		790 Pinus_sylvestris,
		791 Agathis_ovata,
		792 Araucaria_hunsteinii,
		793 Araucaria_cunninghamii,
		794 Araucaria_laubenfelsii,
		795 Araucaria_muelleri,
		796 Dacrydium_elatum,
		797 Callitris_intratropica,
		798 Calocedrus_decurrens,
		799 Calocedrus_macrolepis,
		800 Cupressus_forbesii,
		801 Juniperus_procera,
		802 Sabina_vulgaris,
		803 Taxodium_mucronatum,
		804 Sequoia_sempervirens,
		805 Sequoia_sempervirens_2,
		806 Taxus_brevifolia,
		807 Taxus_floridana,
		808 Torreya_taxifolia,
		809 Encephalartos_cycadifolius,
		810 Encephalartos_villosus,
		811 Zamia_amblyphyllidia,
		812 Zamia_loddigesii,
		813 Ceratozamia_matudae,
		814 Ceratozamia_mirandae,
		815 Ceratozamia_norstogii,
		816 Dioon_caputoi,
		817 Dioon_sonorense,
		818 Dioon_merolae,
		819 Dioon_edule,
		820 Dioon_spinulosum;
	TREE Imported_tree_0 = ((((((((((((((((((1:11.333333,2:11.333333):11.333333,3:22.666666):11.333333,4:34.0)malvaceae:8.290474,((5:25.374285,((6:8.458095,7:8.458095)Shorea:8.458095,8:16.916189):8.458096)dipterocarpaceae:8.458094,((9:11.277459,10:11.277459,11:11.277459)Helianthemum:11.277459,(12:11.277459,13:11.277459):11.277459)cistaceae:11.27746):8.458096):8.290478,((14:13.0,15:13.0,16:13.0)Aquilaria:13.0,17:26.0)thymelaeaceae:24.580952):8.290478,((18:24.0,((19:10.666667,20:10.666667)Cochlearia:10.666667,((21:14.0,(22:9.333333,(23:4.666667,24:4.666667)Braya:4.666667):4.666667):4.666666,((((25:6.4,(26:3.2,27:3.2,28:3.2)Lepidium:3.2):3.2,((29:3.2,30:3.2)Arabidopsis:3.2,31:6.4):3.2):3.2,(32:6.4,33:6.4)Arabis:6.4):3.2,(34:13.333333,(35:10.666667,(((36:2.666667,37:2.666667):2.666667,(38:2.666667,39:2.666667)Vella:2.666667):2.666667,(40:4.0,41:4.0)Brassica:4.0):2.666667):2.666666):2.666667):2.666666):2.666668):2.666667,42:24.0)brassicaceae:17.435715,43:41.435715):17.435715)malvales_to_brassicales:8.290474,((((((((44:6.0,45:6.0):6.0,46:12.0):6.0,47:18.0)Acer:6.0,48:24.0):6.0,49:30.0):6.0,50:36.0)sapindaceae:10.387302,(51:38.193649,(((((52:6.0,53:6.0)carapa:6.0,54:12.0):6.0,55:18.0):6.0,56:24.0):6.0,57:30.0)meliaceae:8.193649):8.193653):10.387302,((58:37.849735,(59:28.387302,(60:18.924868,(61:9.462434,62:9.462434)Rhus:9.462434):9.462435):9.462433)anacardiaceae:9.462437,(63:23.656086,64:23.656086)burseraceae:23.656086):9.462433):10.387299):10.387306,65:77.54921):10.387299,(((((((66:15.742064,(67:7.871032,68:7.871032)Syzygium:7.871032):7.871031,(69:11.806547,70:11.806547):11.806547):7.871033,((71:10.494709,72:10.494709)melaleuca:10.494709,73:20.989418):10.494709)myrtaceae:7.871033,74:39.35516):7.871029,((75:15.742063,76:15.742063,77:15.742063)Miconia:15.742063,78:31.484125)melastomataceae:15.742064):7.871033,(79:45.914352,((((80:9.18287,81:9.18287,82:9.18287,83:9.18287)Oenothera:9.18287,84:18.36574):9.182871,85:27.548611):9.182869,86:36.73148):9.182873):9.182869):7.871033,(87:38.0,88:38.0)geraniaceae:24.968254):24.968254)malvids:24.968254,(((((((((((((((89:4.666667,90:4.666667,91:4.666667,92:4.666667,93:4.666667)acacia:4.666667,94:9.333333):4.666667,(95:7.0,96:7.0)prosopis:7.0):4.666666,97:18.666666):4.666668,98:23.333334)mimosoids:4.666666,99:28.0):4.666668,100:32.666668):4.666664,(101:18.666666,102:18.666666)cassiinae:18.666666):4.666668,103:42.0):4.666668,(((104:27.654322,((105:13.827161,(106:6.91358,107:6.91358)ulex:6.91358):6.913581,(108:13.827161,(109:6.91358,110:6.91358)cytisus:6.91358):6.913581):6.91358):6.91358,(111:17.283951,112:17.283951,113:17.283951)lupinus:17.283951):6.913582,(114:31.111113,115:31.111113,116:31.111113,(117:20.740742,(118:10.370371,119:10.370371):10.370371):10.370371)dalbergieae:10.370371,(((((120:9.333334,121:9.333334)anthyllis:9.333334,((122:6.222222,123:6.222222)lotus:6.222222,124:12.444445):6.222223)loteae:6.222221,125:24.888889):6.222223,(((126:10.370371,127:10.370371):10.370371,(128:15.555556,((129:5.185185,130:5.185185,131:5.185185,132:5.185185,133:5.185185,134:5.185185,135:5.185185)astragalus:5.185185,136:10.370371):5.185185):5.185185):5.185184,(137:19.444445,(138:12.962963,(139:6.481482,140:6.481482,141:6.481482,142:6.481482,143:6.481482)trifolium:6.481482):6.481482):6.481482):5.185186):5.185186,((((144:7.25926,145:7.25926)psoraleeae:7.25926,146:14.518519):7.259259,(147:10.888889,148:10.888889)lespedeza:10.888889):7.25926,149:29.037039)phaseoloids:7.25926):5.185184):5.185184):4.666664,150:51.333332):4.666667,(151:42.0,((152:14.0,153:14.0):14.0,(154:14.0,155:14.0):14.0):14.0):14.0)fabaceae:33.968254,(((((156:15.666667,157:15.666667)dryadoideae:15.666667,(158:15.666667,159:15.666667)prunus:15.666667):15.666667,((160:20.5625,161:20.5625,162:20.5625)Rubus:20.5625,((163:17.625,164:17.625)Geum:17.625,(165:29.375,((166:11.75,167:11.75)Rosa:11.75,(168:17.625,(169:11.75,(170:5.875,171:5.875)Potentilla:5.875):5.875):5.875):5.875):5.875):5.875):5.875)rosaceae:29.0,(172:57.0,((173:19.0,174:19.0)ficus:19.0,175:38.0):19.0):19.0)rosales:6.984131,(((176:6.0,(177:3.0,178:3.0):3.0)juglandaceae:30.328045,((179:12.109348,180:12.109348,181:12.109348)betula:12.109348,182:24.218697)betuloideae:12.109348):30.328045,(183:50.328045,((184:17.0,185:17.0,186:17.0)Fagus:17.0,((187:11.333333,188:11.333333):11.333333,(189:11.333333,190:11.333333,191:11.333333,192:11.333333,193:11.333333)Quercus:11.333333):11.333333)fagaceae:16.328045):16.328045):16.328041):6.984123):6.984131,((((194:27.0,195:27.0)clusiaceae_hypericaceae:27.0,196:54.0):27.0,(197:40.5,198:40.5):40.5,(((199:32.400002,(200:16.200001,201:16.200001)Salix:16.200001):16.199997,((202:16.199999,203:16.199999,204:16.199999,205:16.199999,206:16.199999)Viola:16.199999,207:32.399998):16.200001):16.200005,(((208:16.200001,209:16.200001)Euphorbia:16.200001,210:32.400002)euphorbiaceae:16.200001,((211:16.200001,212:16.200001,213:16.200001)Phyllanthus:16.200001,(214:16.200001,215:16.200001,216:16.200001)Linum:16.200001):16.200001):16.200001):16.200001)malpighiales:7.976189,(217:44.488094,218:44.488094):44.488094):7.976196):7.976189,(219:52.464287,220:52.464287)zygophyllaceae:52.464287)fabids:7.976189):7.976196,((221:47.126987,222:47.126987):47.126987,((223:41.0,224:41.0)crassulaceae:26.626984,(225:33.813492,226:33.813492,227:33.813492)Saxifraga:33.813492):26.626991):26.626984):7.976189,((((((((((((((228:7.220512,229:7.220512):7.220512,(230:7.220512,231:7.220512)artemisia:7.220512):7.220512,(((232:5.415384,233:5.415384)erigeron:5.415384,234:10.830769):5.415384,235:16.246153):5.415384):5.415384,((((236:6.017094,237:6.017094)ambrosia:6.017094,(238:6.017094,239:6.017094)helianthus:6.017094,(240:6.017094,241:6.017094)Echinacea:6.017094,242:12.034187,243:12.034187):6.017094,(((244:4.51282,245:4.51282)eupatorium:4.51282,(246:4.51282,247:4.51282)liatris:4.51282):4.51282,((248:4.51282,249:4.51282):4.51282,250:9.02564):4.51282):4.51282):4.512821,251:22.564102,(252:11.282051,253:11.282051):11.282051):4.512819):4.512821,254:31.589743):4.512819,((255:12.034187,256:12.034187)Hieracium:12.034187,(257:12.034187,258:12.034187,259:12.034187)Lactuca:12.034187,(260:12.034187,261:12.034187,262:12.034187,263:12.034187)Taraxacum:12.034187,(264:12.034187,265:12.034187)Hypochaeris:12.034187,(266:12.034187,267:12.034187)tragopogon:12.034187,(268:12.034187,269:12.034187)scorzonera:12.034187,(270:12.034187,271:12.034187):12.034187):12.034187):4.512821,(272:37.23077,((((273:13.538462,274:13.538462,275:13.538462)carduus:13.538462,(((276:9.476923,277:9.476923):9.476923,(278:14.215385,(279:9.476923,(280:4.738461,281:4.738461,282:4.738461):4.738461):4.738462):4.738461):4.738462,(283:20.307692,(284:16.923077,((285:6.769231,286:6.769231):6.769231,(287:10.153846,((288:3.384615,289:3.384615):3.384615,(290:3.384615,291:3.384615,292:3.384615):3.384615):3.384615):3.384616):3.384615):3.384615):3.384617):3.384615):3.384615,((293:18.276922,(294:12.184615,(295:6.092308,296:6.092308):6.092308):6.092307,297:18.276922,298:18.276922)centaurea:6.092308,299:24.36923):6.092308):3.384615,300:33.846153):3.384617,(301:18.615385,302:18.615385)Saussurea:18.615385,303:37.23077):3.384613):3.384615,(304:22.0,305:22.0)Espeletia:22.0,(306:29.333334,307:29.333334,308:29.333334,309:29.333334,(310:14.666667,311:14.666667,312:14.666667)Aster:14.666667):14.666667,(313:29.333334,(314:14.666667,315:14.666667,316:14.666667,317:14.666667)Senecio:14.666667):14.666667)asteraceae:46.0,(((318:11.0,319:11.0)Campanula:11.0,320:22.0):11.0,321:33.0)campanulaceae:57.0)asterales:5.738098,(((((((322:13.5,323:13.5)Dipsacus:13.5,324:27.0):13.5,(325:20.25,326:20.25,327:20.25)Succisa:20.25):13.5,328:54.0):13.5,329:67.5,330:67.5)caprifoliaceae:13.5,(331:57.0,332:57.0)adoxaceae:24.0)dipsacales:7.369049,((333:33.0,(((334:9.166667,335:9.166667,336:9.166667)Eryngium:9.166667,337:18.333334):9.166666,((338:16.5,((339:5.5,340:5.5,341:5.5)Lomatium:5.5,342:11.0):5.5):5.5,(343:16.5,(344:11.0,(345:5.5,346:5.5):5.5):5.5):5.5):5.5):5.5)apiaceae:27.684525,((347:13.0,348:13.0,349:13.0)Panax:13.0,350:26.0)araliaceae:34.684525):27.684525):7.369049):5.738091,((((((((((351:9.842857,352:9.842857):9.842857,((353:6.561905,354:6.561905):6.561905,355:13.12381):6.561905)orobanchaceae:6.561905,(356:13.12381,357:13.12381,358:13.12381)Mimulus:13.12381):6.561905,(((359:8.625,360:8.625)dracocephalum:8.625,((361:5.75,362:5.75)thymus:5.75,(363:5.75,364:5.75):5.75):5.75):5.75,365:23.0)lamiaceae:9.809525):9.809525,((366:14.206349,367:14.206349)Avicennia:14.206349,(368:14.206349,369:14.206349,370:14.206349,371:14.206349)Pinguicula:14.206349):14.20635):9.809521,((372:26.214285,(373:13.107142,374:13.107142)Eremophila:13.107142,375:26.214285):13.107141,(376:19.660713,377:19.660713):19.660713):13.107143):9.809525,(((378:24.895237,(379:12.447618,380:12.447618)Antirrhinum:12.447618,381:24.895237):12.44762,(382:18.671429,383:18.671429):18.671429):12.447617,((384:18.671429,385:18.671429):18.671429,((386:12.447618,387:12.447618):12.447618,(388:12.447618,389:12.447618,390:12.447618):12.447618,391:24.895237,392:24.895237,393:24.895237,394:24.895237)Plantago:12.44762):12.447617)plantaginaceae:12.44762):9.809521,395:72.047615):9.809525,396:81.85714):9.809525,(397:45.833332,398:45.833332):45.833332):9.809525,((((399:18.666666,400:18.666666)ixoroideae:18.666666,401:37.333332):18.666666,402:56.0)rubiaceae:15.0,((403:35.5,(404:17.75,405:17.75)Gentiana:17.75,(406:17.75,407:17.75,408:17.75)Gentianella:17.75)gentianaceae:17.75,409:53.25):17.75)gentianales:30.476189,(((((410:11.8,411:11.8):11.8,412:23.6):11.800001,413:35.400002):11.799999,(414:23.6,415:23.6,416:23.6)Cynoglossum:23.6):11.8,417:59.0)boraginaceae:42.476189):5.738098,((((((((418:4.0,419:4.0):4.0,(420:4.0,421:4.0,422:4.0,423:4.0)Rhododendron:4.0):4.0,((424:4.0,425:4.0):4.0,426:8.0):4.0)ericaceae:19.083334,(427:15.541667,428:15.541667)Sarracenia:15.541667):19.083334,((429:16.722223,430:16.722223)theaceae:16.722223,(431:16.722223,432:16.722223):16.722223):16.722221):19.083332,((((((433:9.892858,434:9.892858):9.892858,(435:9.892858,436:9.892858,437:9.892858,438:9.892858):9.892858,439:19.785715):9.892857,(440:14.839286,441:14.839286):14.839286):9.892859,(442:19.785715,443:19.785715,444:19.785715)Androsace:19.785715):9.892857,(445:32.976192,(446:16.488096,447:16.488096)Ardisia:16.488096):16.488094)primulaceae:9.892857,(448:29.678572,449:29.678572)sapotaceae:29.678572):9.892857):19.083336,(((450:17.5,451:17.5)Ipomopsis:17.5,(452:26.25,(453:17.5,(454:8.75,455:8.75)Gilia:8.75):8.75):8.75)polemoniaceae:41.666664,(456:65.0,457:65.0)lecythidaceae:11.666664):11.666672):11.666667,458:100.0)ericales:7.214287)ericales_to_asterales:7.214287,((459:38.142857,460:38.142857)Cornus:38.142857,461:76.285713):38.14286)asterids:7.214287,(((((462:6.333333,463:6.333333):6.333333,464:12.666667):6.333333,(((465:4.75,466:4.75):4.75,467:9.5)Atriplex:4.75,468:14.25):4.75,469:19.0)amaranthaceae:32.5,(((470:29.428572,((471:11.035714,472:11.035714)Petrocoptis:11.035714,((473:7.357143,474:7.357143):7.357143,475:14.714286,476:14.714286,477:14.714286,478:14.714286)Silene:7.357142):7.357143):7.357141,(479:27.589285,((480:9.196428,481:9.196428)Cerastium:9.196428,(482:9.196428,483:9.196428)Arenaria:9.196428):9.196428):9.196428):7.357143,(484:22.071428,485:22.071428)Paronychia:22.071428)caryophyllaceae:7.357143):32.5,((((((486:15.272727,487:15.272727,488:15.272727,489:15.272727,490:15.272727,491:15.272727,492:15.272727)Mammillaria:15.272727,(493:15.272727,494:15.272727)Coryphantha:15.272727):15.272726,(495:22.90909,496:22.90909):22.90909):15.272728,(((497:22.90909,498:22.90909):22.90909,(((499:12.727273,500:12.727273):12.727273,501:25.454546):12.727274,((((502:7.636364,503:7.636364):7.636364,504:15.272727):7.636363,(505:11.454545,506:11.454545):11.454545)Neobuxbaumia:7.636364,507:30.545454):7.636366):7.63636):7.636364,508:53.454544):7.636364):7.636364,(509:34.363636,510:34.363636):34.363636):7.636368,(511:38.18182,512:38.18182,513:38.18182,514:38.18182,515:38.18182)Opuntia:38.18182):7.636364)caryophyllales:37.64286):7.214287,((((516:14.0,517:14.0):14.0,(518:22.4,((519:8.4,520:8.4)Polygonum:8.4,((521:5.6,522:5.6)Rheum:5.6,(523:5.6,524:5.6)Rumex:5.6):5.599999):5.6):5.6)polygonaceae:33.619049,((525:13.5,526:13.5,527:13.5)Armeria:13.5,(528:13.5,529:13.5,530:13.5,531:13.5,532:13.5)Limonium:13.5)plumbaginaceae:34.619049):33.619049,(533:47.619049,534:47.619049)Drosera:47.619049):33.619049):7.214279,535:136.071426):7.214294,(((536:23.5,(537:11.75,538:11.75)banksia:11.75):11.75,(539:17.625,540:17.625)grevillea:17.625):11.75,541:47.0)proteaceae:96.285721):7.214279,((((((((((542:9.285714,543:9.285714):9.285714,544:18.571428,545:18.571428,546:18.571428)Ranunculus:9.285715,547:27.857143):9.285713,((548:12.380952,549:12.380952)Cimicifuga:12.380952,(550:12.380952,551:12.380952)Actaea:12.380952):12.380953):9.285713,(552:30.952379,(553:15.47619,554:15.47619):15.47619):15.476191):9.285717,(555:27.857143,556:27.857143,557:27.857143,558:27.857143)Aquilegia:27.857143):9.285714,(559:32.5,560:32.5)Hydrastis:32.5)ranunculaceae:25.0,561:90.0):25.0,(562:57.5,563:57.5,564:57.5)Sarcocapnos:57.5):25.0,565:140.0)ranunculales:10.5)eudicots:10.5,((((((((566:12.0,(567:6.0,568:6.0):6.0,(((((((569:4.363636,(570:3.272727,(571:2.181818,(572:1.090909,573:1.090909)Themeda:1.090909):1.090909):1.090909):1.090909,(574:2.727273,575:2.727273):2.727273):1.090909,(576:3.272727,577:3.272727)zea:3.272727):1.090909,578:7.636364):1.090909,(((579:2.181818,580:2.181818):2.181818,(581:2.181818,582:2.181818):2.181818)Setaria:2.181818,583:6.545455):2.181818):1.090909,((584:7.012987,(585:5.61039,(586:4.207792,(587:2.805195,(588:1.402597,589:1.402597):1.402597):1.402597):1.402597):1.402597):1.402597,(590:4.207792,591:4.207792):4.207792):1.402597):1.090909,((((592:6.060606,((593:2.424242,594:2.424242):2.424242,(595:3.636364,((596:1.212121,597:1.212121)Andropogon:1.212121,(598:1.212121,599:1.212121)Bothriochloa:1.212121):1.212121):1.212121):1.212121):1.212121,(600:3.636364,601:3.636364)Festuca:3.636364):1.212121,(602:6.363637,(603:4.242424,(604:2.121212,605:2.121212):2.121212):2.121212):2.121212):1.212121,(((606:3.878788,(607:1.939394,608:1.939394)oryza:1.939394)bep:1.939394,609:5.818182):1.939394,((610:2.909091,611:2.909091)Hordeum:2.909091,(612:3.878788,(613:1.939394,614:1.939394)Agropyron:1.939394):1.939394):1.939394):1.939394):1.212121):1.090909)poaceae:41.333332,(((615:8.0,616:8.0,617:8.0,618:8.0)Carex:8.0,(619:8.0,620:8.0)Eriophorum:8.0)cyperaceae:18.666668,621:34.666668):18.666664):18.666666,((((((((((622:3.3,623:3.3):3.3,624:6.6):3.3,625:9.9):3.3,626:13.2):3.3,627:16.5):3.299999,628:19.799999):3.300001,629:23.1)Tillandsia:3.299999,630:26.4):3.300001,631:29.700001):3.3,(632:16.5,633:16.5)Aechmea:16.5)bromeliaceae:39.0)poales:22.4375,(((((((((((634:12.166667,(635:6.083333,636:6.083333)Rhopalostylis:6.083333):6.083333,637:18.25):6.083334,((638:8.111112,639:8.111112):8.111112,640:16.222223,641:16.222223)Euterpe:8.111111):6.083332,(642:15.208333,643:15.208333,644:15.208333,645:15.208333,646:15.208333)Geonoma:15.208333):6.083334,647:36.5):6.083332,(648:34.066666,(((649:8.516666,650:8.516666)Astrocaryum:8.516666,651:17.033333):8.516666,652:25.549999):8.516666):8.516666):6.083336,(653:32.444447,(654:16.222223,655:16.222223,656:16.222223)Chamaedorea:16.222223):16.222221):6.083332,657:54.75):6.083332,((658:20.277777,659:20.277777)Pseudophoenix:20.277777,660:40.555553):20.277779):6.083332,(((661:16.729166,662:16.729166):16.729166,(663:16.729166,664:16.729166,665:16.729166,666:16.729166)Sabal:16.729166):16.729168,(667:25.09375,668:25.09375):25.09375):16.729164):6.083333,((669:27.375,670:27.375):27.375,((671:18.25,672:18.25):18.25,(673:18.25,674:18.25):18.25):18.25):18.25)arecaceae:21.4375,(((675:31.0,676:31.0,677:31.0)Calathea:31.0,(678:31.0,679:31.0)Heliconia:31.0)zingiberales:16.21875,(((680:19.554688,681:19.554688,682:19.554688,683:19.554688)Tradescantia:19.554688,(684:19.554688,685:19.554688)Murdannia:19.554688):19.554688,(686:29.332031,687:29.332031)Commelina:29.332031)commelinaceae:19.554688):16.21875)commelinids:21.4375,((((((688:15.916667,689:15.916667):15.916667,690:31.833334):15.916666,((691:14.0,692:14.0,693:14.0,694:14.0)Allium:14.0,(695:14.0,696:14.0)Narcissus:14.0)amaryllidaceae:19.75):19.75,697:67.5):19.75,(698:43.625,699:43.625,700:43.625)Iris:43.625):19.75,((701:23.636364,((702:10.636364,703:10.636364)Cleistes:10.636364,(((704:6.30303,705:6.30303):6.30303,(706:6.30303,707:6.30303):6.30303)Cypripedium:6.30303,((((((708:4.727273,(709:2.363636,710:2.363636):2.363636):2.363636,(711:3.545455,712:3.545455):3.545455):2.363636,713:9.454545,714:9.454545,715:9.454545):2.363637,(716:5.909091,717:5.909091)Himantoglossum:5.909091):2.363636,718:14.181818):2.363636,(719:13.787878,((720:5.515152,721:5.515152):5.515152,(722:8.272727,(723:5.515152,(724:2.757576,725:2.757576):2.757576)Lepanthes:2.757576):2.757576):2.757575):2.757576):2.363636):2.363638):2.363636):2.363636,(726:13.0,727:13.0):13.0)orchidaceae:81.0)asparagales:8.875):8.875,(((728:64.685188,(729:32.342594,730:32.342594)Fritillaria:32.342594):32.34259,(731:83.166664,(732:69.305557,(733:55.444443,(734:41.583332,(735:27.722221,(736:13.861111,737:13.861111):13.861111):13.861111):13.861111):13.861115)Calochortus:13.861107):13.861115):13.861107,(((738:44.355553,739:44.355553,(740:22.177776,741:22.177776):22.177776)Trillium:22.17778,742:66.533333):22.177773,((743:29.570368,744:29.570368)Disporum:29.570368,745:59.140736):29.57037):22.17778):13.861115):8.875,(746:66.8125,747:66.8125)Borderea:66.8125):8.875,(((748:49.0,749:49.0)Arisaema:49.0,(750:49.0,751:49.0,752:49.0)Heteropsis:49.0)araceae:26.0,(753:62.0,754:62.0)Phyllospadix:62.0)alismatales:18.5):18.5)monocotneudicot:18.0,(((((755:26.0,756:26.0)annonaceae:65.5,((757:35.0,758:35.0)Magnolia:35.0,759:70.0)magnoliaceae:21.5):21.5,760:113.0)magnoliales:22.0,(761:34.0,(762:28.333334,(763:22.666666,(764:17.0,(765:11.333333,(766:5.666667,767:5.666667):5.666667)Lindera:5.666667):5.666666):5.666668):5.666667)lauraceae:101.0):22.0,768:157.0)magnoliids:22.0)angiosperm:146.0,(((((769:139.60228,((770:46.534092,771:46.534092):46.534092,(772:46.534092,773:46.534092):46.534092):46.534096)Abies:46.534088,774:186.136368):46.534088,((775:99.715912,776:99.715912)Picea:99.715912,(((777:99.715912,(778:66.477272,(779:33.238636,780:33.238636):33.238636):33.23864):33.238632,(781:66.477272,782:66.477272):66.477272):33.238632,((783:83.096588,(784:41.548294,785:41.548294,786:41.548294):41.548294):41.548294,(787:83.096588,(788:41.548294,789:41.548294):41.548294,790:83.096588):41.548294):41.548294)Pinus:33.238647):33.238632)pinaceae:33.238632,(((791:157.57576,(792:118.181816,(793:78.78788,(794:39.39394,795:39.39394):39.39394):39.393936)Araucaria:39.393944)araucariaceae:39.393936,796:196.969696):39.393936,((((797:118.181816,((798:44.31818,799:44.31818)Calocedrus:44.31818,(800:59.090908,(801:29.545454,802:29.545454):29.545454):29.545452):29.545456):29.545464,803:147.72728):29.545441,(804:88.63636,805:88.63636)Sequoia:88.63636)cupressaceae:29.545456,((806:68.939392,807:68.939392)Taxus:68.939392,808:137.878784)taxaceae:68.939392):29.545456):29.545456)pinales:29.545471,(((809:98.484856,810:98.484856)Encephalartos:98.484856,((811:73.86364,812:73.86364)Zamia:73.86364,(813:98.484856,(814:49.242428,815:49.242428):49.242428)Ceratozamia:49.242424):49.242432):49.242416,(((816:61.553032,817:61.553032):61.553032,818:123.106064):61.553024,(819:92.329544,820:92.329544):92.329544)Dioon:61.55304)zamiaceae:49.242432)gymnosperms:29.545454)seedplants:1.0;

END;


Begin MESQUITE;
		MESQUITESCRIPTVERSION 2;
		TITLE AUTO;
		tell ProjectCoordinator;
		timeSaved 1395839732247;
		getEmployee #mesquite.minimal.ManageTaxa.ManageTaxa;
		tell It;
			setID 0 5541402889588117870;
		endTell;
		getWindow;
		tell It;
			suppress;
			setResourcesState false false 220;
			setPopoutState 400;
			setExplanationSize 0;
			setAnnotationSize 0;
			setFontIncAnnot 0;
			setFontIncExp 0;
			setSize 1920 1002;
			setLocation -8 0;
			setFont SanSerif;
			setFontSize 10;
			getToolPalette;
			tell It;
			endTell;
			desuppress;
		endTell;
		getEmployee  #mesquite.minimal.ManageTaxa.ManageTaxa;
		tell It;
			showTaxa #5541402889588117870 #mesquite.lists.TaxonList.TaxonList;
			tell It;
				setTaxa #5541402889588117870;
				getWindow;
				tell It;
					newAssistant  #mesquite.lists.DefaultTaxaOrder.DefaultTaxaOrder;
					newAssistant  #mesquite.lists.TaxonListCurrPartition.TaxonListCurrPartition;
					setExplanationSize 30;
					setAnnotationSize 20;
					setFontIncAnnot 0;
					setFontIncExp 0;
					setSize 1700 935;
					setLocation -8 0;
					setFont SanSerif;
					setFontSize 10;
					getToolPalette;
					tell It;
					endTell;
				endTell;
				showWindow;
				getEmployee #mesquite.lists.ColorTaxon.ColorTaxon;
				tell It;
					setColor Red;
					removeColor off;
				endTell;
				getEmployee #mesquite.lists.TaxonListAnnotPanel.TaxonListAnnotPanel;
				tell It;
					togglePanel off;
				endTell;
			endTell;
		endTell;
		getEmployee  #mesquite.trees.BasicTreeWindowCoord.BasicTreeWindowCoord;
		tell It;
			makeTreeWindow #5541402889588117870  #mesquite.trees.BasicTreeWindowMaker.BasicTreeWindowMaker;
			tell It;
				suppressEPCResponse;
				setTreeSource  #mesquite.trees.StoredTrees.StoredTrees;
				tell It;
					setTreeBlock 1;
					toggleUseWeights off;
				endTell;
				setAssignedID 1893.1395838702437.4376160224113548385;
				getTreeWindow;
				tell It;
					setExplanationSize 30;
					setAnnotationSize 20;
					setFontIncAnnot 0;
					setFontIncExp 0;
					setSize 1700 935;
					setLocation -8 0;
					setFont SanSerif;
					setFontSize 10;
					getToolPalette;
					tell It;
					endTell;
					setActive;
					getTreeDrawCoordinator #mesquite.trees.BasicTreeDrawCoordinator.BasicTreeDrawCoordinator;
				tell It;
					suppress;
					setTreeDrawer  #mesquite.trees.SquareTree.SquareTree;
					tell It;
						setNodeLocs #mesquite.trees.NodeLocsStandard.NodeLocsStandard;
						tell It;
							branchLengthsToggle on;
							toggleScale on;
							toggleBroadScale off;
							toggleCenter on;
							toggleEven on;
						endTell;
						setEdgeWidth 6;
						orientRight;
						setCornerMode Right_Angle  50;
					endTell;
					setBackground White;
					setBranchColor Black;
					showNodeNumbers off;
					showBranchColors on;
					labelBranchLengths off;
					centerBrLenLabels on;
					showBrLensUnspecified on;
					showBrLenLabelsOnTerminals on;
					setBrLenLabelColor 0 0 255;
					setNumBrLenDecimals 6;
					desuppress;
					getEmployee #mesquite.trees.BasicDrawTaxonNames.BasicDrawTaxonNames;
					tell It;
						setColor Black;
						toggleColorPartition on;
						toggleShadePartition off;
						toggleShowFootnotes on;
						toggleNodeLabels on;
						toggleCenterNodeNames off;
						toggleShowNames on;
						namesAngle ?;
					endTell;
				endTell;
					setTreeNumber 1;
					setDrawingSizeMode 0;
					toggleLegendFloat on;
					scale 0;
					toggleTextOnTree off;
					showWindow;
				endTell;
				desuppressEPCResponse;
				getEmployee #mesquite.trees.ColorBranches.ColorBranches;
				tell It;
					setColor Red;
					removeColor off;
				endTell;
				getEmployee #mesquite.ornamental.BranchNotes.BranchNotes;
				tell It;
					setAlwaysOn off;
				endTell;
				getEmployee #mesquite.ornamental.ColorTreeByPartition.ColorTreeByPartition;
				tell It;
					colorByPartition off;
				endTell;
				getEmployee #mesquite.ornamental.DrawTreeAssocDoubles.DrawTreeAssocDoubles;
				tell It;
					setOn on;
					setDigits 4;
					writeAsPercentage off;
					toggleCentred on;
					toggleHorizontal on;
					toggleWhiteEdges on;
					setFontSize 10;
					setOffset 0  0;
				endTell;
				getEmployee #mesquite.ornamental.DrawTreeAssocStrings.DrawTreeAssocStrings;
				tell It;
					setOn on;
					toggleCentred on;
					toggleHorizontal on;
					setFontSize 10;
					setOffset 0  0;
				endTell;
				getEmployee #mesquite.trees.TreeInfoValues.TreeInfoValues;
				tell It;
					panelOpen false;
				endTell;
			endTell;
		endTell;
		endTell;
end;
