# Supplementary material for: Transients drive the demographic dynamics of plant populations in variable environments
Source: J Ecol. 2016 Feb 22;104(2):306–14. doi: 10.1111/1365-2745.12528 (PMC4768644; doi:10.1111/1365-2745.12528)
Supplement: Supplementary file 6 — Appendix S5. Results of MCMCglmm analyses. [file JEC-104-306-s006.xlsx]

## Sheet: ABOUT
Appendix S5: Results of MCMCglmm models
Details:	All results are shown with 5 decimal places
	For logit-transformed variables, the results are on the logit scale
	Results used in graphs for the main text have been highlighted in bold.
	Not all fixed/random effects combinations are reported for all response variables:
		subsets of models presented in the mainmanuscript are not reported
	These results are for one set of models:
		different chains will result in slightly different convergences
		code to run these models is available in a separate supplementary file AppendixS3
		data is available in a separate supplementary file AppendixS1

## Sheet: Results
			Model Structure	→	fixed: ~ Growth Type + Maxtrix Dimension					fixed: ~ Growth Type + Maxtrix Dimension					fixed: ~ Maxtrix Dimension					fixed: ~ Maxtrix Dimension					fixed: ~ 1
					random: ~ Species + Phylogeny					random: ~ Species					random: ~ Species + Phylogeny					random: ~ Species					random: ~ Species
Response	Transformation		Parameter		Mean	LCI	UCI	pMCMC		Mean	LCI	UCI	pMCMC		Mean	LCI	UCI	pMCMC		Mean	LCI	UCI	pMCMC		Mean	LCI	UCI	pMCMC
CONTRIBUTION OF ASYMPTOTICS	logit	Slope	Matrix Dimension		-0.5287	-0.7909	-0.2645	<6e-04		-0.532	-0.8076	-0.3068	0.00111
		Intercept(s)	(Global)
			Herbaceous		2.6299	0.3488	4.5776	0.03111		2.8007	1.6836	4.2598	0.00111
			Palm		3.053	-0.2518	7.108	0.09444		3.0986	-0.2968	6.4513	0.08222
( R2 between log(λobs) and log(λmax) )			Shrub		3.3329	0.4243	6.2855	0.03		3.4147	1.2125	5.6426	0.00111
			Succulent		2.4062	-0.8443	5.7746	0.15333		2.6795	-0.1171	5.7383	0.06778
			Tree		4.6484	2.0757	7.4572	0.00222		4.649	2.2151	7.1065	<6e-04
		Variances	Species		5.611	3.272	8.426			6.011	3.765	8.852
			Phylogeny		1.349	1.322e-07	5.046
			Residual		4.48	3.411	5.533			4.492	3.469	5.544
CONTRIBUTION OF TRANSIENTS	logit	Slope	Matrix Dimension		0.4783	0.2431	0.7044	<6e-04		0.484201	0.253943	0.70879	<6e-04
		Intercept(s)	(Global)
			Herbaceous		-0.6462	-2.9965	2.2623	0.584		-1.61629	-2.81346	-0.480099	0.00889
			Palm		1.1031	-2.6741	5.01	0.616		0.388677	-2.67175	3.61894	0.81667
( R2 between log(λobs) and log(reactivity) )			Shrub		-0.6696	-3.6653	2.5323	0.634		-1.42244	-3.5205	0.826332	0.17111
			Succulent		0.7755	-2.6048	4.6058	0.703		0.002439	-2.49422	2.68055	0.98444
			Tree		0.7943	-2.3306	3.4771	0.603		0.544505	-1.66759	2.77623	0.63778
		Variances	Species		3.628	0.829	6.151			4.864	3.184	6.737
			Phylogeny		3.724	5.82e-06	11.39
			Residual		4.027	3.127	4.947			3.99	3.095	4.886
ABSOLUTE PROPORTION TRANSIENTS	logit	Slope	Matrix Dimension		0.32551	0.21972	0.4279	<6e-04		0.3278	0.22	0.421	<6e-04
		Intercept(s)	(Global)
			Herbaceous		-2.09967	-2.84325	-1.37383	<6e-04		-2.1395	-2.6346	-1.6056	<6e-04
			Palm		-1.7522	-3.13976	-0.23282	0.01556		-1.787	-3.0954	-0.2553	0.0133
( |log(reactivity)|/log(λabs) )			Shrub		-1.87457	-2.95819	-0.81407	0.00111		-1.8435	-2.7051	-0.884	<6e-04
			Succulent		-1.24884	-2.59606	-0.01046	0.05111		-1.266	-2.4143	-0.1024	0.0333
			Tree		-2.0387	-3.07882	-1.01531	<6e-04		-2.0503	-2.9925	-1.0692	<6e-04
		Variances	Species		0.8202	0.4477	1.235			0.8663	0.5066	1.287
			Phylogeny		0.1752	4.414e-08	0.6235
			Residual		0.8914	0.6897	1.095			0.9004	0.6975	1.132
STOCHASTIC GROWTH	none	Slope	Matrix Dimension		0.01321	-0.002433	0.029116	0.108		0.013782	-0.001667	0.028886	0.0867		0.010623	-0.003354	0.025168	0.132		0.01115	-0.002625	0.024222	0.114
		Intercept(s)	(Global)												-0.03436	-0.160438	0.077005	0.556		-0.027185	-0.103053	0.051929	0.501		0.028732	-0.003561	0.0621	0.0778
			Herbaceous		-0.038501	-0.166837	0.094644	0.541		-0.038882	-0.119881	0.040291	0.3644
			Palm		-0.014723	-0.228317	0.240906	0.908		-0.013543	-0.238863	0.199852	0.9067
( Mean log(λobs) )			Shrub		0.003236	-0.175534	0.180785	0.98		0.005478	-0.13619	0.143501	0.9167
			Succulent		-0.095348	-0.312479	0.115838	0.386		-0.09593	-0.270682	0.083234	0.3
			Tree		-0.087554	-0.275668	0.078042	0.317		-0.071441	-0.219469	0.079924	0.3467
		Variances	Species		0.02092	0.01134	0.03079			0.02363	0.01463	0.03301			0.02094	0.01135	0.03026			0.02265	0.01452	0.03113			0.02322	0.01467	0.03236
			Phylogeny		0.007916	2.952e-09	0.02489								0.005696	3.853e-10	0.01829
			Residual		0.01783	0.01385	0.02234			0.01755	0.01394	0.02161			0.01768	0.01387	0.02188			0.01771	0.014	0.02183			0.01773	0.0137	0.02185
ASYMPTOTIC GROWTH	none	Slope	Matrix Dimension		0.012693	-0.002943	0.02648	0.0989		0.0136481	0.0001054	0.0283764	0.0578		0.010139	-0.002585	0.023692	0.134		0.01108	-0.001378	0.024509	0.102
		Intercept(s)	(Global)												-0.042558	-0.148134	0.070783	0.41		-0.040767	-0.109296	0.032712	0.29		0.01583	-0.013	0.04582	0.301
			Herbaceous		-0.049773	-0.174236	0.076212	0.4044		-0.0512703	-0.121524	0.0246929	0.19
			Palm		-0.02825	-0.242829	0.195271	0.8178		-0.0255628	-0.207067	0.197942	0.8167
( Mean log(λabs) )			Shrub		-0.01018	-0.177109	0.153895	0.9022		-0.0138694	-0.141985	0.111976	0.8378
			Succulent		-0.107718	-0.318793	0.088705	0.29		-0.109291	-0.263387	0.0578231	0.1944
			Tree		-0.091915	-0.263111	0.071115	0.2778		-0.079451	-0.217935	0.0608716	0.2733
		Variances	Species		0.01697	0.008934	0.02566			0.0196	0.01211	0.02677			0.01729	0.009917	0.02533			0.01915	0.01257	0.0276			0.01936	0.01271	0.02655
			Phylogeny		0.007464	1.379e-07	0.02323								0.005091	4.583e-08	0.01593
			Residual		0.01506	0.0116	0.01871			0.01498	0.0115	0.01842			0.01501	0.01174	0.01861			0.01492	0.01124	0.01831			0.01495	0.01168	0.01856
TRANSIENT GROWTH	none	Slope	Matrix Dimension		-0.0002647	-0.0030794	0.0026055	0.843		-0.0002796	-0.0031504	0.0024939	0.8056		-0.0005201	-0.0028231	0.0022145	0.677		-0.0004684	-0.0028691	0.0020475	0.69
		Intercept(s)	(Global)												0.0153871	-0.0021984	0.0330983	0.103		0.0158373	0.0021288	0.0295657	0.03		0.013423	0.008232	0.019415	<6e-04
			Herbaceous		0.0151883	-0.0035159	0.0344136	0.118		0.0154243	0.0016643	0.0311837	0.0456
			Palm		0.0107438	-0.0322501	0.0567713	0.64		0.0104665	-0.0300397	0.0541843	0.6133
( Mean log(reactvity) )			Shrub		0.0168626	-0.013553	0.0437088	0.242		0.0169687	-0.0114188	0.0419776	0.2167
			Succulent		0.0141809	-0.019001	0.0490555	0.429		0.0153253	-0.019669	0.0463899	0.3633
			Tree		0.0093235	-0.0207108	0.0377781	0.54		0.0104763	-0.0172607	0.0380235	0.4778
		Variances	Species		0.000379	8.232e-05	0.0006765			0.0003936	0.0001445	0.0007048			0.0003609	9.489e-05	0.000646			0.0003674	0.0001077	0.0006391			0.0003651	0.0001294	0.0006451
			Phylogeny		7.798e-05	3.225e-12	0.0003194								6.254e-05	2.446e-13	0.0002554
			Residual		0.001225	0.0009637	0.001497			0.001222	0.0009672	0.00151			0.001219	0.0009721	0.001513			0.001221	0.0009701	0.001507			0.001215	0.0009543	0.00147
